# Supplementary material for: Specific microRNA Profile Associated with Inflammation and Lipid Metabolism for Stratifying Allergic Asthma Severity
Source: Int J Mol Sci. 2024 Aug 30;25(17):9425. doi: 10.3390/ijms25179425 (PMC11394998; doi:10.3390/ijms25179425)
Supplement: Supplementary file 1 [file ijms-25-09425-s001.zip › Supplementary_data.xlsx]

## Sheet: S1
	Name	Age	Group	Gender	BMI	Medication	¿Smoker?	Onset age	Clinically relevant mites	Total IgE
SEVERE UNCONTROLLED	SU-1	64	SU	woman	27.6304	CILABA + SABA + S + T	no	15	D. pte + D. far + L. epi	160
	SU-2	41	SU	woman	36.391	S + CILABA + AC + SABA	no	9	D. pte + D. far + L. epi + A. siro	245
	SU-3	53	SU	man	22.6757	S + AC + CILABA + SABA + CO	no	15	D. pte + D. far + B. tro + T. put	679
	SU-4	70	SU	man	27.143	S + AC + CILABA + SABA	former smoker	20	D. pte + D. far + L. epi + T. put	176
	SU-5	44	SU	man	23.0954	S + AC + CILABA + SABA	no	12	D. pte + D. far + B. tro	202
	SU-6	36	SU	woman	26.8386	S + CILABA + SABA + AH + CT	no	4	D. pte + D. far + B. tro + T. put	2000
	SU-7	43	SU	woman	28.6215	CILABA + AC + S + SABA	no	4	D. pte + D. far + T. put + L. epi + B. tro	647
	SU-8	56	SU	woman	30.0781	CILABA + SABA + CT + AN + S	no	18	none	45
	SU-9	54	SU	varon	31.5886	S + AC + CILABA + SABA	no	5	none	12
	SU-10	48	SU	woman	29.4758	CILABA + SABA + CT + AH	former smoker	5	D. pte + D. far + L. epi + T. put + B. tro	455
MILD	M-1	30	M	woman	29.9967	CT + AN + CILABA	no	5	D. pte + D. far + L. epi + B. tro + A. siro	160
	M-2	31	M	woman	20.4294	CT +AN + BD	no	14	D. pte + D. far + B.tro + T. put + L. epi	346
	M-3	28	M	woman	19.3821	CT + AN + CILABA	no	8	D. pte + D. far	110
	M-4	26	M	man	20.8308	CT + AN + CILABA	no	7	D. pte + D. far + L. epi + T. put + B. tro	1297
	M-5	42	M	man	30.2992	CT + AN + CILABA	no	15	D. pte + D. far + A. siro + B. tro	358
	M-6	41	M	woman	34.2936	CT + AN + CILABA	yes	9	D. pte + D. far	89
	M-7	41	M	woman	34.8825	CT + AN + CILABA	no	21	B. tro	611
	M-8	41	M	woman	34.5776	CT + AN + CILABA	no	22	D. pte + D. far + A. siro + L. epi + B. tro + T. put	237
	M-9	32	M	woman	24.623	CT + AN + S + CILABA	no	6	D. pte + D. far + A. siro + L. epi + B. tro + T. put	2500
	M-10	43	M	man	25.6896	CT + AN + CILABA	no	40	D. pte + D. far + B. tro	116
	M-11	41	M	man	27.7008	CT + AN + S + CILABA	no	13	D. pte + D. far + L. epi + B. tro + T. put	238
CONTROL	C-1	28	C	woman	27.734	no	no	-	none
	C-2	48	C	man	28.735	no	no	-	none
	C-3	59	C	man	30.488	no	yes	-	none
	C-4	21	C	woman	38.296	no	no	-	none
	C-5	19	C	woman	19.377	no	no	-	none
	C-6	36	C	woman	31.25	no	no	-	none
	C-7	22	C	man	24.391	no	no	-	none
	C-8	37	C	woman	26.219	-	no	-	none
	C-9	34	C	man	20.676	-	yes	-	none
	C-10	18	C	woman	27.916	-	no	-	none
	C-11	52	C	woman	23.459	-	yes	-	none
	C-12	53	C	man	26.333	-	no	-	none
	C-13	49	C	man	34.313	-	no	-	none
	C-14	33	C	woman	34.081	-	no	-	none
	C-15	52	C	woman	37.324	CT + AH	no	-	none

## Sheet: S2
Patients	hsa-let-7a-2-3p	hsa-let-7a-3p	hsa-let-7a-5p	hsa-let-7b-3p	hsa-let-7b-5p	hsa-let-7c-5p	hsa-let-7d-3p	hsa-let-7d-5p	hsa-let-7e-3p	hsa-let-7e-5p	hsa-let-7f-1-3p	hsa-let-7f-2-3p	hsa-let-7f-5p	hsa-let-7g-3p	hsa-let-7g-5p	hsa-let-7i-3p	hsa-let-7i-5p	hsa-miR-1	hsa-miR-100-3p	hsa-miR-100-5p	hsa-miR-101-3p	hsa-miR-101-5p	hsa-miR-103a-3p	hsa-miR-103b	hsa-miR-105-3p	hsa-miR-105-5p	hsa-miR-106a-3p	hsa-miR-106a-5p	hsa-miR-106b-3p	hsa-miR-106b-5p	hsa-miR-107	hsa-miR-10a-3p	hsa-miR-10a-5p	hsa-miR-10b-3p	hsa-miR-10b-5p	hsa-miR-1178-3p	hsa-miR-1179	hsa-miR-1181	hsa-miR-1182	hsa-miR-1183	hsa-miR-1185-5p	hsa-miR-1200	hsa-miR-1203	hsa-miR-1205	hsa-miR-1207-5p	hsa-miR-122-3p	hsa-miR-122-5p	hsa-miR-1224-3p	hsa-miR-1227-3p
M-1	0.0973368	0.055376	1.15636	3.37599	2.66864	0.415956	1.9684	1.30089		0.343283	0.551313	5.60288	1.78731	0.00246678	1.59685	0.213278	1.70418			3.34982	1.06291	0.217231	1.31801		0.170573	0.161686	0.666866	0.840058	1.50662	1.14284	1.90412	8.45986	1.21633		0.584688	10.5286	0.0207947		0.0821845	0.122002		0.190506			0.0107463	6.41548	0.528665	0.522408	1.01701
M-8	0.0372825		1.05476	0.000937908	2.07782	0.61607	1.73086	1.35534	1.70463	0.647039	1.91009	0.00115111	4.6438		2.85739		1.77745	1.83469		2.20818	0.900647	3.48552	1.96534		98.9636	0.0311613	0.255427	0.917069	1.47229	2.12638	2.50575		2.08546		1.38091		15.6956		0.0314788	0.0467301		0.0729688	2.31457		0.0041161	11.5148	1.41136	2.61269
M-9	0.149303	0.0849399	0.932396	0.0868529	3.05108	0.562096	0.910377	1.26213		1.91363	0.255089	3.54519	0.53813	2.57491	1.53713	1.34792	1.0227	0.600437	0.314251	3.12451	1.11311	2.46169	2.07732		0.261638	0.0675689	1.02289	0.894187	1.30402	2.01279	1.89429		0.308613		0.483499	0.437362	3.72335	0.419801	0.126061	0.187137		0.292213			0.420687	0.115129	0.699103	3.01642	7.24912
M-10	0.242229	2.53859	0.824395	2.06198	1.039	0.481216	2.04329	0.899846	0.0437799	0.749712	0.011995	3.10649	0.629422	0.175469	0.979338	0.318795	0.965465	0.735962	8.45923	2.27978	1.12101	1.13431	1.14225		0.424483	0.103304	1.65954	0.529284	1.09238	1.16567	1.14591	0.490101	0.242548	3.39481	0.607815	0.709578	0.507605	0.681087	0.204522	0.303611		0.474087			0.515325		1.10867	1.70223	2.14479
M-11	0.206512	2.64166	1.09166		1.4752	0.497843	1.76787	1.14148		1.36781	0.700692		3.72251		1.20482		0.897123	1.23079		1.27974	0.765142		1.13836			0.0776515	1.41484	0.550034	0.535581	2.47841	1.26583	0.139682	1.21883		0.530441	0.604948			0.174364	0.258843		0.404181			1.549	10.8759	0.522362
M-2	0.120436	0.734147		1.88471	8.03222	0.483659		2.58587			1.32799	7.1267		0.828345		1.45307	2.6029	1.45652			3.83487	3.44084			0.211052	0.0146992	0.825121	2.46752	1.51112		4.47051	0.0814613					0.190911		0.101688	0.150955	0.124604	0.235715	4.42141		4.59586			0.396163	0.542567
M-3	0.152143		1.2874	1.76735	1.77173	0.302866	0.943512	1.02877		0.652877	1.54658	3.0398	0.67042	0.381192	1.57842	1.51987	0.982018	0.784343		1.042	0.84639	2.53937	1.2799	33.6505	14.1384	0.228327	1.04235	0.773332	1.41164	0.77485	1.99526		1.26589	0.495769	0.447365	0.445683	0.429339		0.128459	0.190697		0.297772		3.61362	0.101089		0.215763	0.44633	4.6384
M-4	0.077977	6.12391	6.51163	1.40323	6.32292	0.734189	2.7422	3.63982	1.05218	1.66613	0.899849	6.62206	2.73731	0.00197615	3.43842	1.01008	1.9779	0.510734		4.55577	1.82111	3.28591	3.15631		3.94908	0.159428	0.53423	1.69874	1.33637	2.49049	4.44816		0.970708	0.436965	0.840926	0.228423			0.0658385	0.0977368		0.152615	19.4867	1.2242	0.396451	1.81579	0.397677	1.99346	1.68424
M-5	0.184035	0.1047	3.23681	1.76007	5.44317	0.857946	2.19631	2.15624	2.92715	1.69066	1.58359	3.92052	2.88904	0.876378	1.97543	0.508837	1.39803	3.07779	0.387356	3.28871	1.53684	1.36402	1.57378		11.8902	0.177077	1.26085	0.90751	0.986921	1.07213	3.18258	0.124479	0.712294		0.721469	0.539106	0.294402	3.49087	0.155387	0.230671	1.90241	0.360191	3.21056	0.364744	2.24196	0.141912	2.68082	0.498125	1.62681
M-6	0.132794		2.05316	0.224858	4.41423	0.615796	1.8071	2.13547	0.0240008	0.884085	1.75022	1.59236	0.839136	2.42177	2.12226	1.61196	1.53237	1.23431	15.8752	8.25982	1.31828	1.25122	1.34333		0.232707	0.177034	0.909784	1.34569	0.555177	1.26081	2.35986	1.3295	0.984091		0.991099	0.389001	3.74341	8.86315	0.112122	0.166444		0.259901			0.625881	4.28466	1.38288	0.28077	0.620745
M-7	0.12478	1.16421	1.29691	0.329408	2.12829	0.775229	1.92905	1.64428	5.53868	1.84276	0.806995	3.9283	0.821336	1.3728	1.33293	0.653957	1.31301	0.816106		0.515273	1.07254	1.55815	1.81057		0.218665	0.0510572	0.854885	0.856643	0.801046	2.28677	1.4133		0.910432	1.50875	0.73304	0.365527	0.38862		0.105356	0.1564	10.6335	0.244218			0.16763		0.157111	0.0822318	1.01706
SU-8		2.94468	0.988554	0.235863	1.41906	0.471123	1.58983	0.877431	0.0336788	1.99163	1.27998	3.07137	0.469504	0.655857	0.974629	1.02766	0.692741	0.355277	0.392209	1.97261	0.919924	1.59986	0.822608	1.27664	0.326544	0.0625801		0.45287	1.60535	1.02569	0.816568		0.835635		1.40506	0.54586	3.80878	6.31725	0.157333	0.23356			0.446138	0.369314	0.101592	3.88415	0.736186	0.484333	0.801718
SU-1			0.549606	0.112077	1.66894	0.292263	0.985462	0.599312		0.790608		0.579329	0.337336	0.0547881	0.59875		0.402324	2.80826	0.666314	1.11969	0.237087	0.573347	0.662861	2.16886	0.554757			0.427899	0.797232	0.785472	0.719897		0.916871		0.790009	0.927348	1.43249		0.26729	0.39679				0.627418	2.55945		0.403578	1.581	4.41125
SU-2		0.0697467	1.48115	0.992175	1.12588	1.10749	1.85299	1.00665		1.02968	0.600646	0.4256	0.961965	0.7507	1.35261	0.124979	0.572397	1.36803	0.258041	0.69544	0.593515	0.566419	0.799703	0.839926	2.77037		0.839926	0.456626	0.412744	0.592482	1.91979		0.469696	0.0834255	1.02088	0.359131	1.27536		0.103512	0.153664			0.293522	0.242978	0.391097		1.05922	0.458797	1.46531
SU-9		11.9811	2.33647	1.28697	1.36156	1.88003	1.83467	1.42064		0.986461	2.17878	2.81616	2.38414	0.129104	1.52823	0.413158	1.56563	1.58253	0.279083	0.863094	1.04951	1.09788	1.29037	0.908416	0.232357		0.908416	0.626886	1.37581	0.893274	2.98873		0.439646	10.9096	2.10145	0.388415	5.28711		0.111953	0.166194				0.262791	0.0916409	2.65981	0.714026	0.524051	2.37146
SU-3			1.95207		1.31219	1.4334	3.42268	1.14008		0.513975			2.11252		1.69129		1.08929	2.05597		1.99389	0.888014		1.08237					0.706506		1.6393	3.23505		0.802483		1.24887												0.674247
SU-4		3.52031	3.35751	4.27634	6.06668	2.37935	2.45385	1.76268		2.20445	4.52404	3.25838	1.44512	3.56269	4.90696	1.07165	3.01902	0.75923	0.213532	3.09859	1.89123	2.37547	2.51336	0.695048	0.177782		0.695048	1.66035	0.792587	2.46107	5.51208	5.38352	1.88629		2.35768	0.297185	4.07145		0.0856577	0.127158			15.6247	0.201067	2.39644	9.91366	4.60645	0.431271	1.57244
SU-5		16.3382	2.49538	3.00601	2.91297	1.37833	2.33354	1.15004		1.12465	2.72445	4.19306	1.80163	1.47134	2.53511	2.43851	1.41297	0.705288	0.215285	4.04976	1.4087	1.44735	1.19838	0.700755	2.23371	0.282574	6.73653	0.926756	2.15994	1.5873	3.21272		2.81504	1.81295	2.46462	0.299625	2.06333	3.58581	0.086361	0.128202	11.7284			0.202718	0.197044	9.93478	5.27392	1.66386	2.77927
SU-6		7.35769	2.18736	4.85655	2.44005	2.59294	2.8169	1.00986	1.49211	1.1216	4.94072	3.90212	1.34759	1.39081	2.81256	1.35927	1.08809	1.24568	0.15063	1.53067	1.00697	1.54979	1.06857	0.490302		0.660413	19.1449	0.826656	1.93497	1.5872	3.44854	0.0484058	0.836135		1.63468	0.209641	6.47358	10.7372	0.0604248	0.0897002		0.140066	0.171342	0.141837	1.06707	6.48154	2.58979	0.776478	2.53615
SU-7		0.0489015	2.9236	2.99131	1.67822	1.83346	2.83743	1.52102		1.2285	2.12535	3.15498	2.12066	4.18286	1.77736	0.978573	1.33884	2.6715	0.18092	1.58465	0.676865	2.62131	1.11231	0.588897	1.35189	1.68105	3.77685	0.751741	3.09757	1.2811	3.61534	0.0581398	1.51844		1.78702	0.251797	2.82327		0.0725756	0.107738		4.43326		0.170359	0.559178		0.466421	0.281793	0.128281
SU-10	5.11973	7.10882	2.40421	2.1171	1.39648	1.53351	2.65771	0.669866	6.07327	1.08176		0.414471	1.18979	2.23474	1.16965	0.256345	1.73958	2.37413	0.269855	3.19642	3.00972	0.625696	1.43466	0.87838	0.224675			0.731708	0.699046	1.45533	2.66416		2.06822	3.42492	3.67899	0.375573		0.360493	0.108252	0.160699				0.254103	0.217501		1.66442	0.845542	12.9622
[truncated: 634 more columns]

## Sheet: S3
	Mild vs. Control		Severe uncontrolled vs. Control		Severe uncontrolled vs. Mild
miRNA	p-adj value	log2(FC)	p-adj value	log2(FC)	p-adj value	log2(FC)
hsa-miR-328-3p	NA	0.271627	NA	-0.242735	NA	-0.514362
hsa-miR-143-3p	NA	0.266083	NA	0.00896861	NA	-0.257115
hsa-miR-136-5p	0.103726	-1.53735	0.00128973	-2.56883	0.247451	-1.03148
hsa-miR-127-5p	NA	-3.54297	NA	-6.47462	NA	-2.93165
hsa-miR-140-5p	NA	-0.114831	NA	0.0997206	NA	0.214551
hsa-miR-210-3p	NA	-0.33061	NA	-0.614681	NA	-0.284071
hsa-miR-199b-5p	0.525399	-0.224747	0.0340693	0.557023	0.0290784	0.78177
hsa-miR-194-5p	NA	0.43944	NA	0.117824	NA	-0.321616
hsa-let-7g-5p	NA	-0.251316	NA	-0.196281	NA	0.0550353
hsa-miR-203a	NA	-1.40199	NA	-0.808975	NA	0.593014
hsa-miR-137	NA	0.692413	NA	0.994822	NA	0.302409
hsa-miR-551b-3p	NA	0.929389	NA	0.0999864	NA	-0.829403
hsa-miR-486-5p	NA	-0.401815	NA	-0.112572	NA	0.289242
hsa-miR-487b-3p	NA	-0.44645	NA	-0.207782	NA	0.238668
hsa-miR-138-5p	NA	-5.64549	NA	-6.79466	NA	-1.14917
hsa-miR-191-5p	NA	0.135156	NA	0.334425	NA	0.199269
hsa-miR-103a-3p	0.208044	-0.256235	0.0320436	-0.743888	0.0320436	-0.487653
hsa-miR-890	NA	-9.45508	NA	-9.35063	NA	0.104445
hsa-miR-423-5p	NA	-0.180404	NA	-0.4629	NA	-0.282496
hsa-miR-221-3p	NA	0.525487	NA	0.183564	NA	-0.341923
hsa-miR-301b	NA	-7.31663	NA	-6.8962	NA	0.420424
hsa-miR-550a-5p	NA	-6.23526	NA	-4.31863	NA	1.91663
hsa-miR-532-5p	NA	0.342901	NA	0.82279	NA	0.479889
hsa-miR-99a-5p	NA	-0.517313	NA	-0.698582	NA	-0.18127
hsa-miR-16-5p	NA	0.19349	NA	-0.307223	NA	-0.500713
hsa-miR-98-5p	NA	0.0772242	NA	0.590706	NA	0.513482
hsa-miR-185-5p	0.123195	0.421168	0.283929	-0.671979	0.000323206	-1.09315
hsa-miR-25-3p	NA	0.181097	NA	0.0349852	NA	-0.146112
hsa-miR-24-3p	0.103263	0.778895	0.00295486	1.26398	0.103263	0.485085
hsa-miR-425-5p	NA	-0.164911	NA	-0.459224	NA	-0.294313
hsa-miR-590-5p	NA	0.131557	NA	0.662472	NA	0.530915
hsa-miR-574-3p	NA	0.305699	NA	0.201421	NA	-0.104278
hsa-miR-130b-3p	NA	-0.326686	NA	-0.0347235	NA	0.291962
hsa-miR-30c-5p	NA	-0.695418	NA	-0.41462	NA	0.280798
hsa-miR-133b	NA	-1.19887	NA	-1.11542	NA	0.0834474
hsa-miR-524-5p	NA	4.58346	NA	-4.16378	NA	-8.74724
hsa-miR-23a-3p	0.000452055	1.03114	0.000452055	1.07961	0.800208	0.0484696
hsa-miR-193b-3p	NA	-0.0608339	NA	-0.256782	NA	-0.195948
hsa-miR-501-5p	NA	-0.551023	NA	-1.19704	NA	-0.646014
hsa-miR-130a-3p	NA	0.110597	NA	0.369008	NA	0.258411
hsa-miR-141-3p	NA	0.742837	NA	-0.233266	NA	-0.976104
hsa-miR-342-3p	NA	-0.422175	NA	-0.48971	NA	-0.0675347
hsa-miR-668-3p	NA	-4.17759	NA	-4.07314	NA	0.104445
hsa-miR-934	NA	1.91714	NA	1.24165	NA	-0.675487
hsa-miR-101-3p	NA	0.0438455	NA	-0.216682	NA	-0.260528
hsa-miR-331-3p	NA	0.0766299	NA	0.392535	NA	0.315905
hsa-miR-196a-5p	NA	-3.97991	NA	-2.37629	NA	1.60361
hsa-miR-888-5p	NA	-4.54883	NA	-4.44439	NA	0.104445
hsa-miR-330-3p	NA	0.798516	NA	0.821946	NA	0.0234308
hsa-miR-570-3p	NA	-1.14532	NA	-1.01742	NA	0.127906
hsa-miR-518c-3p	NA	6.60333	NA	-0.793959	NA	-7.39729
hsa-miR-200a-3p	NA	0.0868702	NA	-0.424267	NA	-0.511137
hsa-miR-188-5p	NA	0.121204	NA	-0.685492	NA	-0.806697
hsa-miR-26a-5p	NA	0.24704	NA	0.735463	NA	0.488423
hsa-miR-99b-5p	0.152124	-0.633722	0.551631	0.345396	0.0169683	0.979119
hsa-miR-23b-3p	0.00120185	0.882466	0.0665958	0.382706	0.0294968	-0.49976
hsa-miR-505-3p	0.00141076	1.79214	0.00294476	1.26535	0.00684146	-0.526794
hsa-miR-18a-5p	0.409952	-0.295134	0.00617534	-1.02454	0.00617534	-0.729411
hsa-miR-92a-3p	0.00794252	-1.27296	0.254303	-0.447254	0.0786389	0.825707
hsa-miR-500a-5p	NA	-0.752961	NA	0.0210665	NA	0.774027
hsa-miR-887-3p	NA	-5.44825	NA	-5.88995	NA	-0.441694
hsa-miR-423-3p	NA	0.10851	NA	0.0241375	NA	-0.0843725
hsa-miR-126-3p	0.814873	-0.0863472	0.0271821	0.705111	0.0271821	0.791458
hsa-miR-421	NA	-6.03603	NA	-7.88541	NA	-1.84937
hsa-miR-376b-3p	NA	-2.4159	NA	-2.40544	NA	0.0104628
hsa-miR-302c-3p	NA	-4.62758	NA	-4.52313	NA	0.104445
hsa-miR-625-3p	0.0503947	-0.447147	0.331162	0.535968	0.0503947	0.983114
hsa-miR-339-5p	NA	0.220803	NA	-0.0781078	NA	-0.29891
hsa-miR-323a-3p	0.669066	0.318601	0.00611888	1.99921	0.00611888	1.68061
hsa-miR-181d-5p	NA	-0.0616318	NA	0.720104	NA	0.781736
hsa-miR-125a-5p	0.00506332	-1.04457	0.582414	-0.304872	0.00928793	0.739703
hsa-miR-492	NA	-3.42339	NA	-3.31894	NA	0.104445
hsa-miR-20a-5p	NA	-0.11676	NA	0.529318	NA	0.646078
hsa-miR-374b-5p	NA	-0.0335953	NA	0.671366	NA	0.704961
hsa-miR-151a-3p	NA	-0.053297	NA	1.0461	NA	1.0994
hsa-miR-122-5p	NA	-0.79989	NA	0.198479	NA	0.998369
hsa-miR-361-5p	NA	-0.160831	NA	0.668018	NA	0.828849
hsa-miR-202-3p	NA	-1.21727	NA	-2.25561	NA	-1.03833
hsa-miR-125b-5p	NA	-0.594371	NA	-0.531604	NA	0.0627664
hsa-miR-204-5p	NA	0.539524	NA	0.959075	NA	0.419551
hsa-miR-30d-5p	0.903407	-0.0540845	0.00178889	1.07564	0.00178889	1.12973
hsa-miR-301a-3p	NA	-0.364242	NA	-0.762066	NA	-0.397824
hsa-miR-362-5p	NA	-2.42636	NA	-1.75019	NA	0.67617
hsa-miR-654-5p	NA	-0.310562	NA	0.726993	NA	1.03755
hsa-miR-545-3p	NA	0.177634	NA	0.316826	NA	0.139192
hsa-miR-29b-2-5p	NA	0.833983	NA	0.455444	NA	-0.378538
hsa-miR-491-5p	NA	-0.668845	NA	-0.99854	NA	-0.329695
hsa-miR-92b-3p	NA	-2.24712	NA	-2.34742	NA	-0.100295
hsa-miR-665	0.587718	-3.32402	0.604913	-1.65817	0.00113973	1.66585
hsa-miR-363-3p	NA	0.0704395	NA	-0.413435	NA	-0.483874
hsa-miR-132-3p	NA	-0.352629	NA	-0.656365	NA	-0.303736
hsa-miR-628-3p	0.0819137	-0.9585	0.321531	0.314665	0.0234335	1.27317
hsa-miR-27a-3p	NA	0.569267	NA	0.718364	NA	0.149097
hsa-miR-376c-3p	NA	-0.0291192	NA	-0.141723	NA	-0.112603
hsa-miR-940	0.16374	-0.522479	0.0358316	-1.01524	0.293732	-0.492759
hsa-miR-22-5p	NA	-1.3361	NA	-1.59542	NA	-0.259318
hsa-miR-224-5p	NA	-2.73281	NA	-2.67048	NA	0.0623318
hsa-miR-885-5p	NA	-3.82051	NA	-2.23765	NA	1.58286
hsa-miR-320a	NA	0.0618888	NA	0.0359773	NA	-0.0259116
hsa-miR-18b-5p	NA	0.170113	NA	-0.254746	NA	-0.424858
hsa-miR-186-5p	NA	-0.307698	NA	-0.25586	NA	0.0518378
hsa-miR-199a-5p	NA	0.541833	NA	0.371378	NA	-0.170455
hsa-miR-155-5p	NA	-2.37705	NA	-2.7886	NA	-0.41155
hsa-miR-107	NA	0.314794	NA	0.533911	NA	0.219118
hsa-miR-302b-3p	NA	-6.19214	NA	-6.0877	NA	0.104445
hsa-miR-662	NA	-1.69972	NA	-4.07731	NA	-2.37759
hsa-miR-485-3p	NA	-0.0575916	NA	0.764688	NA	0.82228
hsa-miR-200b-3p	NA	-0.277281	NA	-1.12432	NA	-0.847038
hsa-miR-337-3p	NA	-2.55489	NA	-2.12901	NA	0.425879
hsa-miR-494-3p	NA	-4.81635	NA	-4.99614	NA	-0.179787
hsa-miR-371a-3p	NA	-13.8873	NA	-13.7829	NA	0.104445
hsa-miR-637	NA	-14.1099	NA	-14.0054	NA	0.104445
hsa-miR-144-3p	NA	0.261678	NA	0.548386	NA	0.286708
hsa-miR-16-1-3p	NA	-0.490827	NA	-0.375246	NA	0.115581
hsa-miR-631	0.257143	1.10123	0.257143	-3.41593	0.032967	-4.51716
hsa-miR-454-3p	NA	-0.18416	NA	-0.437723	NA	-0.253563
hsa-let-7f-5p	NA	0.827262	NA	0.383141	NA	-0.444121
hsa-miR-30e-5p	NA	0.298125	NA	0.8041	NA	0.505975
hsa-miR-34a-5p	NA	-0.916781	NA	-0.139477	NA	0.777304
hsa-miR-663a	0.00166459	-3.03158	0.00776966	-2.32248	1	0.709106
hsa-miR-29b-3p	0.316386	-0.183101	0.0747488	-1.0095	0.126782	-0.826395
hsa-miR-658	NA	-15.7822	NA	-15.6777	NA	0.104445
hsa-miR-572	NA	2.21788	NA	0.0399162	NA	-2.17796
hsa-miR-802	NA	-6.5358	NA	-0.219133	NA	6.31667
hsa-miR-433-3p	NA	-0.639831	NA	-1.06434	NA	-0.424504
hsa-miR-660-5p	NA	0.406523	NA	0.283551	NA	-0.122972
hsa-let-7c-5p	0.0190777	-0.984159	0.380972	0.385635	0.0190777	1.36979
hsa-miR-28-5p	NA	-0.290063	NA	-0.430198	NA	-0.140135
hsa-miR-324-5p	NA	-0.659719	NA	-0.443014	NA	0.216704
hsa-miR-219a-5p	NA	-7.7484	NA	-7.43263	NA	0.315769
hsa-miR-19b-3p	0.115063	0.24767	0.115063	0.838554	0.115063	0.590884
hsa-miR-215-5p	NA	0.0426371	NA	0.610662	NA	0.568025
hsa-miR-30b-5p	NA	0.16577	NA	0.613939	NA	0.448169
hsa-miR-199a-3p	NA	0.151219	NA	0.468204	NA	0.316986
hsa-miR-335-5p	0.426167	0.270814	0.010955	1.01402	0.133814	0.74321
hsa-miR-519a-3p	NA	4.15785	NA	0.837066	NA	-3.32078
hsa-miR-21-5p	NA	-0.0500744	NA	0.575619	NA	0.625694
hsa-miR-26b-5p	0.0842879	-0.790817	0.60473	0.0931825	0.0516357	0.884
hsa-miR-214-3p	NA	0.397236	NA	0.36161	NA	-0.0356266
hsa-miR-32-5p	NA	0.54063	NA	-0.0159398	NA	-0.55657
hsa-miR-324-3p	NA	-0.325303	NA	-0.228229	NA	0.0970742
hsa-miR-488-3p	NA	-8.26099	NA	-8.15654	NA	0.104445
hsa-miR-371a-5p	NA	-4.8903	NA	-3.58939	NA	1.30091
hsa-miR-205-5p	NA	0.289094	NA	0.0591961	NA	-0.229898
hsa-miR-518b	NA	-5.43511	NA	-8.78412	NA	-3.34902
hsa-miR-19a-3p	NA	0.0183537	NA	0.929876	NA	0.911523
hsa-miR-150-5p	NA	-1.2066	NA	-1.34984	NA	-0.143242
hsa-miR-15a-5p	NA	0.0429642	NA	-0.300185	NA	-0.343149
hsa-let-7d-3p	0.0373744	0.45618	0.0169335	0.793152	0.123005	0.336971
hsa-miR-608	NA	-3.22763	NA	-3.12318	NA	0.104445
hsa-miR-671-5p	0.0101323	-1.06946	0.000246812	-2.60234	0.00620278	-1.53288
hsa-miR-497-5p	NA	0.005674	NA	-0.597821	NA	-0.603495
hsa-miR-877-5p	0.00779406	-1.35466	0.557264	0.758255	0.00779406	2.11291
hsa-miR-187-5p	NA	0.370662	NA	-3.53952	NA	-3.91018
hsa-miR-10b-5p	0.155925	-0.594233	0.0104846	0.742291	0.000745991	1.33652
hsa-let-7i-5p	NA	-0.053551	NA	-0.239942	NA	-0.186391
hsa-miR-652-3p	0.122911	-0.568385	0.122911	0.685601	0.0381553	1.25399
hsa-miR-126-5p	1	-0.0112031	0.0119246	0.887553	0.0119246	0.898756
hsa-miR-30e-3p	NA	0.0463305	NA	0.375135	NA	0.328805
hsa-miR-181c-5p	NA	0.15666	NA	0.0579134	NA	-0.0987467
hsa-miR-548c-3p	NA	-9.60088	NA	-5.93167	NA	3.66921
hsa-miR-152-3p	NA	-0.578795	NA	-0.198136	NA	0.380659
hsa-miR-93-5p	NA	-0.377719	NA	0.120496	NA	0.498214
hsa-miR-365a-3p	NA	0.251365	NA	0.262519	NA	0.0111543
hsa-miR-29c-3p	NA	-0.371991	NA	-0.5314	NA	-0.159409
hsa-miR-372-3p	NA	-3.69902	NA	-3.59458	NA	0.104445
hsa-miR-133a-3p	NA	-0.434742	NA	-0.175828	NA	0.258914
hsa-miR-124-3p	NA	-4.76604	NA	-5.65068	NA	-0.884643
hsa-miR-190a-5p	NA	-0.684858	NA	-0.851748	NA	-0.16689
hsa-miR-302a-3p	NA	-3.98448	NA	-3.88003	NA	0.104445
hsa-miR-595	NA	-4.25772	NA	-3.91237	NA	0.345342
hsa-miR-602	NA	-2.12983	NA	-2.99823	NA	-0.868399
hsa-miR-223-3p	0.00160327	1.56479	0.00486423	1.22796	0.251205	-0.33683
hsa-miR-627-5p	0.202967	-1.44148	0.202967	-0.201351	0.0124056	1.24013
hsa-miR-34b-3p	0.455944	1.56004	0.0082682	2.72552	0.17023	1.16549
hsa-miR-410-3p	NA	-0.391518	NA	-0.808795	NA	-0.417277
hsa-miR-17-5p	0.0194202	0.404168	0.231578	-0.0137742	0.0432083	-0.417942
hsa-miR-376a-3p	NA	0.108191	NA	0.0327298	NA	-0.0754608
hsa-miR-449a	NA	-0.579985	NA	-2.80185	NA	-2.22187
hsa-miR-148b-3p	0.045493	0.760949	0.045493	0.688183	0.809405	-0.0727657
hsa-miR-127-3p	NA	-0.414712	NA	-1.01346	NA	-0.59875
hsa-miR-598-3p	NA	-1.22626	NA	-1.43859	NA	-0.212333
hsa-miR-96-5p	NA	-0.354636	NA	-0.324843	NA	0.0297935
hsa-let-7d-5p	NA	0.433915	NA	-0.207909	NA	-0.641824
hsa-miR-495-3p	NA	0.0477885	NA	0.404841	NA	0.357053
hsa-miR-34c-3p	NA	-0.663293	NA	-1.19125	NA	-0.527957
hsa-miR-596	NA	-4.88264	NA	-4.82922	NA	0.0534207
hsa-miR-744-5p	NA	-0.284379	NA	-0.0034815	NA	0.280897
hsa-miR-145-5p	0.000644866	0.817931	0.496507	-0.108457	0.00061703	-0.926388
hsa-let-7a-5p	NA	0.591404	NA	0.679921	NA	0.0885168
hsa-miR-96-3p	NA	-13.0985	NA	-12.9941	NA	0.104445
hsa-miR-615-3p	0.277512	-0.404518	0.0978804	1.68634	0.0864167	2.09086
hsa-miR-128-3p	NA	0.0732659	NA	-0.206555	NA	-0.279821
hsa-miR-766-3p	NA	-0.00892888	NA	0.112731	NA	0.12166
hsa-miR-206	NA	-1.22544	NA	-0.492833	NA	0.732607
hsa-miR-193a-5p	NA	-0.114565	NA	-0.322181	NA	-0.207616
hsa-miR-192-5p	NA	0.0155242	NA	-0.363159	NA	-0.378683
hsa-miR-29a-3p	0.0193186	-1.04679	0.0193186	-1.38153	0.0845213	-0.334736
hsa-miR-18a-3p	NA	-2.81689	NA	-2.5816	NA	0.235286
hsa-miR-383-5p	NA	-9.63976	NA	-5.30799	NA	4.33176
hsa-miR-142-5p	NA	0.177956	NA	0.528556	NA	0.3506
hsa-miR-147b	NA	-8.11055	NA	-7.91652	NA	0.194036
hsa-miR-197-3p	NA	0.123773	NA	0.118015	NA	-0.00575755
hsa-miR-326	0.0051045	1.02335	0.986807	0.00740142	0.0051045	-1.01595
hsa-miR-15b-5p	NA	0.239704	NA	0.359591	NA	0.119888
hsa-miR-105-5p	0.0791209	-4.61652	0.485714	-2.05206	0.116484	2.56446
hsa-miR-196b-5p	NA	0.409705	NA	0.543328	NA	0.133623
hsa-miR-296-5p	0.013287	-1.2857	0.601599	-0.119889	0.234601	1.16581
hsa-miR-20b-5p	0.694703	0.49237	0.0413085	1.38	0.108002	0.887631
hsa-miR-375	NA	0.0657894	NA	0.508869	NA	0.44308
hsa-miR-361-3p	NA	-0.461119	NA	-0.144317	NA	0.316802
hsa-miR-21-3p	NA	-0.0437759	NA	0.540412	NA	0.584188
hsa-miR-373-3p	NA	-4.54133	NA	-0.905312	NA	3.63601
hsa-miR-222-3p	NA	0.398955	NA	0.156737	NA	-0.242218
hsa-miR-617	NA	-14.2923	NA	-14.1878	NA	0.104445
hsa-miR-154-5p	NA	-0.17999	NA	-0.223796	NA	-0.0438056
hsa-let-7b-5p	NA	0.782467	NA	0.074351	NA	-0.708116
hsa-miR-95-3p	NA	-0.2137	NA	-0.402223	NA	-0.188524
hsa-miR-151a-5p	0.013287	0.997123	0.0167294	0.937827	0.911797	-0.0592959
hsa-miR-502-5p	NA	-0.515719	NA	0.59278	NA	1.1085
hsa-miR-345-5p	NA	1.06155	NA	0.6672	NA	-0.394346
hsa-miR-509-3p	0.0300607	-10.2906	0.548962	-5.47484	0.0185759	4.81577
hsa-miR-382-5p	NA	-0.350594	NA	-0.0550635	NA	0.29553
hsa-miR-490-3p	NA	-6.30857	NA	-6.20412	NA	0.104445
hsa-miR-200c-3p	NA	-5.70546	NA	-5.78278	NA	-0.0773206
hsa-miR-30a-5p	NA	0.0549002	NA	0.303613	NA	0.248713
hsa-miR-181b-5p	NA	-0.819389	NA	-0.230809	NA	0.58858
hsa-miR-33a-5p	NA	-0.0435214	NA	0.542956	NA	0.586477
hsa-miR-195-5p	NA	-1.86018	NA	-1.88577	NA	-0.0255867
hsa-miR-874-3p	0.0770166	-0.839672	0.771303	-0.160197	0.0770166	0.679475
hsa-miR-135a-5p	NA	0.659219	NA	0.661244	NA	0.0020244
hsa-miR-26a-2-3p	NA	-3.19828	NA	-3.87268	NA	-0.674399
hsa-miR-146b-5p	0.65055	-1.50254	0.0442197	-2.17366	0.0442197	-0.67112
hsa-miR-142-3p	NA	0.223453	NA	-0.223439	NA	-0.446892
hsa-miR-338-3p	NA	0.0752403	NA	0.771785	NA	0.696544
hsa-miR-584-5p	NA	-5.26514	NA	-4.77852	NA	0.486624
hsa-miR-377-3p	NA	-5.29168	NA	-5.57158	NA	-0.279904
hsa-miR-216a-5p	0.02331	-1.92284	0.02331	-2.36345	0.778866	-0.44061
hsa-miR-424-5p	NA	-1.16576	NA	-1.13292	NA	0.0328455
hsa-miR-921	NA	-5.53026	NA	-5.42582	NA	0.104445
hsa-miR-513a-5p	NA	-5.06322	NA	-4.95878	NA	0.104445
hsa-miR-140-3p	NA	0.185154	NA	0.609335	NA	0.424181
hsa-miR-181a-5p	NA	0.112014	NA	-0.307237	NA	-0.419251
hsa-miR-10a-5p	NA	-1.36866	NA	-1.02427	NA	0.344388
hsa-miR-106a-5p	0.117928	-0.207747	0.0214337	-0.708607	0.0915014	-0.500859
hsa-miR-182-5p	NA	-0.724133	NA	-0.217103	NA	0.50703
hsa-miR-370-3p	NA	-3.69691	NA	-4.27116	NA	-0.574251
hsa-miR-576-5p	NA	-1.54822	NA	-1.49367	NA	0.0545538
hsa-miR-425-3p	NA	-0.571023	NA	-0.515652	NA	0.0553717
hsa-miR-450a-5p	NA	-2.4424	NA	-3.12186	NA	-0.679461
hsa-miR-106b-5p	NA	-0.282384	NA	-0.619484	NA	-0.337099
hsa-miR-22-3p	NA	0.173696	NA	0.483811	NA	0.310115
hsa-miR-510-5p	NA	-5.53554	NA	-5.43109	NA	0.104445
hsa-miR-212-3p	NA	-0.539384	NA	0.278402	NA	0.817787
hsa-miR-542-5p	NA	-0.623282	NA	-0.500327	NA	0.122955
hsa-miR-576-3p	NA	1.40849	NA	1.69209	NA	0.283601
hsa-miR-583	NA	-13.1382	NA	-13.0338	NA	0.104445
hsa-miR-483-3p	NA	-4.11916	NA	-4.12512	NA	-0.00596069
hsa-miR-582-5p	0.821204	0.118303	0.0507978	1.21123	0.0507978	1.09293
hsa-miR-183-5p	NA	0.395983	NA	0.477579	NA	0.0815953
hsa-miR-33b-5p	0.0507978	0.552551	0.343145	-0.963188	0.00172768	-1.51574
hsa-miR-193a-3p	NA	-0.876015	NA	-0.225196	NA	0.650818
hsa-let-7e-5p	NA	-0.0257203	NA	0.0124612	NA	0.0381815
hsa-miR-409-3p	NA	-0.0929715	NA	-0.394082	NA	-0.30111
hsa-miR-100-5p	NA	0.571721	NA	-0.00105828	NA	-0.572779
hsa-miR-629-5p	NA	-0.447344	NA	-0.220767	NA	0.226576
hsa-miR-484	0.0665958	-0.468654	0.0194202	-0.938684	0.0665958	-0.47003
hsa-miR-340-5p	NA	0.134297	NA	0.865319	NA	0.731022
hsa-miR-508-3p	NA	-6.15163	NA	-3.7539	NA	2.39773
hsa-miR-148a-3p	0.0169335	1.14888	0.87176	0.0390112	0.0531945	-1.10987
hsa-miR-146a-5p	NA	0.139222	NA	-0.259909	NA	-0.399131
hsa-miR-139-5p	NA	0.723155	NA	0.367712	NA	-0.355443
hsa-miR-149-5p	NA	-1.31367	NA	1.60966	NA	2.92333
hsa-miR-642a-5p	0.00455891	2.00069	0.0878239	0.770477	0.0878239	-1.23021
hsa-miR-31-5p	0.22763	-2.91021	0.00794252	-4.53105	0.0278151	-1.62084
hsa-miR-451a	0.831546	-0.167392	0.045493	-1.1344	0.0205244	-0.967012
hsa-miR-620	NA	-10.639	NA	-10.5345	NA	0.104445
hsa-miR-27b-3p	0.00191947	0.833697	0.00617534	1.42861	0.165494	0.59491
hsa-miR-374a-5p	0.0148313	1.10433	0.0123507	1.03956	0.795936	-0.0647743
hsa-miR-520c-3p	NA	6.24822	NA	2.29182	NA	-3.9564
hsa-miR-20b-3p	NA	-0.364897	NA	-6.56198	NA	-6.19708
hsa-miR-524-3p	NA	0.0802635	NA	-5.52691	NA	-5.60717
hsa-miR-329-3p	NA	0.405415	NA	0.51188	NA	0.106465
cel-miR-39-3p	NA	-6.69621	NA	-5.61827	NA	1.07794
hsa-miR-369-5p	NA	0.708763	NA	-0.256764	NA	-0.965526
hsa-miR-589-5p	NA	0.0638874	NA	0.179005	NA	0.115118
hsa-miR-499a-5p	NA	1.94605	NA	1.92389	NA	-0.0221529
hsa-miR-431-5p	NA	0.10164	NA	-0.126901	NA	-0.228541
hsa-miR-367-3p	NA	-5.22481	NA	-7.25506	NA	-2.03025
hsa-miR-491-3p	NA	-0.95837	NA	-0.591795	NA	0.366575
hsa-miR-873-5p	NA	-0.348958	NA	1.22184	NA	1.5708
hsa-miR-129-5p	NA	-1.4796	NA	0.898098	NA	2.37769
hsa-miR-99a-3p	NA	-0.747938	NA	0.579097	NA	1.32704
hsa-miR-30b-3p	NA	2.16909	NA	3.08433	NA	0.915243
hsa-miR-651-5p	NA	-0.720223	NA	-0.319105	NA	0.401118
hsa-miR-518e-3p	NA	1.92009	NA	-3.20712	NA	-5.12722
hsa-miR-129-2-3p	NA	-2.82988	NA	-6.58668	NA	-3.7568
hsa-miR-891a-5p	NA	-1.48282	NA	-4.79297	NA	-3.31015
hsa-miR-9-3p	NA	0.227248	NA	-0.219678	NA	-0.446926
hsa-miR-512-5p	NA	-0.680369	NA	-4.59397	NA	-3.9136
hsa-miR-299-5p	NA	-6.25183	NA	-5.83367	NA	0.418162
hsa-miR-185-3p	NA	-0.470922	NA	0.0289604	NA	0.499883
hsa-miR-298	NA	-2.04295	NA	-1.11183	NA	0.931122
hsa-miR-708-5p	NA	-0.564864	NA	-2.62291	NA	-2.05805
hsa-miR-1	NA	-5.05805	NA	-4.68319	NA	0.374866
hsa-miR-216b-5p	NA	-8.95813	NA	-9.75908	NA	-0.800947
hsa-miR-373-5p	NA	1.81067	NA	0.484075	NA	-1.3266
hsa-miR-7-5p	NA	-0.323738	NA	-0.35211	NA	-0.028372
hsa-miR-374b-3p	NA	-11.5043	NA	-12.8506	NA	-1.34626
hsa-miR-218-5p	NA	-2.47309	NA	-2.81293	NA	-0.339837
hsa-miR-181a-3p	NA	-1.25683	NA	-1.38615	NA	-0.129317
hsa-miR-765	NA	0.402063	NA	2.16773	NA	1.76566
hsa-miR-760	NA	-2.49379	NA	-2.00235	NA	0.491439
hsa-miR-933	NA	-5.58657	NA	-9.67045	NA	-4.08388
hsa-miR-379-5p	NA	-1.01026	NA	0.0109046	NA	1.02117
hsa-miR-154-3p	NA	-1.18722	NA	-1.23316	NA	-0.0459474
hsa-miR-202-5p	NA	-3.5558	NA	-3.7621	NA	-0.206303
hsa-miR-498	NA	3.3853	NA	-0.793959	NA	-4.17926
hsa-miR-597-5p	NA	-2.01142	NA	-3.31979	NA	-1.30837
hsa-miR-134-5p	NA	-0.0813698	NA	-0.139831	NA	-0.0584607
hsa-miR-411-5p	NA	-1.89753	NA	-2.74502	NA	-0.847488
hsa-miR-518a-3p	NA	2.70102	NA	-1.91261	NA	-4.61364
hsa-miR-381-3p	NA	-2.25646	NA	-2.72875	NA	-0.472286
hsa-miR-217	NA	2.5515	NA	0.549198	NA	-2.0023
hsa-miR-31-3p	0.0719697	-2.05852	0.0719697	-2.41413	0.431818	-0.355611
hsa-miR-346	NA	-3.89068	NA	-2.23284	NA	1.65785
hsa-miR-493-3p	NA	0.371844	NA	-0.723215	NA	-1.09506
hsa-miR-503-5p	NA	-0.603687	NA	-1.01243	NA	-0.408741
hsa-miR-432-5p	NA	0.396996	NA	-1.00837	NA	-1.40536
hsa-miR-302c-5p	NA	-4.70843	NA	-4.39818	NA	0.310244
hsa-miR-519d-3p	NA	-0.0790306	NA	-3.66546	NA	-3.58642
hsa-miR-211-5p	NA	-1.0286	NA	-0.103608	NA	0.92499
hsa-miR-422a	NA	2.33899	NA	-0.793959	NA	-3.13295
hsa-miR-455-5p	NA	1.47201	NA	-0.407278	NA	-1.87929
hsa-miR-514a-3p	NA	-1.82248	NA	-2.28075	NA	-0.458275
hsa-miR-135b-5p	NA	-3.33346	NA	-5.87267	NA	-2.53922
hsa-miR-520d-5p	0.0176471	5.69086	0.685714	1.91431	0.685714	-3.77654
hsa-miR-9-5p	NA	-0.0297497	NA	-0.160757	NA	-0.131007
hsa-miR-147a	NA	-0.688916	NA	1.20436	NA	1.89328
hsa-miR-517a-3p	NA	5.53579	NA	-0.607356	NA	-6.14314
hsa-miR-518f-3p	NA	-0.230758	NA	-2.19619	NA	-1.96543
hsa-miR-517c-3p	NA	5.47295	NA	-0.835597	NA	-6.30854
hsa-miR-299-3p	NA	0.443525	NA	2.93486	NA	2.49133
hsa-miR-429	NA	-2.68003	NA	-3.26085	NA	-0.58082
hsa-miR-30c-2-3p	NA	1.41399	NA	-1.66818	NA	-3.08217
hsa-miR-187-3p	NA	4.20709	NA	-1.47296	NA	-5.68006
hsa-miR-622	NA	4.72686	NA	-0.793959	NA	-5.52082
hsa-miR-363-5p	NA	3.48354	NA	3.50438	NA	0.0208412
hsa-miR-153-3p	0.0535714	2.46354	0.571429	1.0873	0.0535714	-1.37624
hsa-miR-518c-5p	NA	5.53873	NA	-1.14971	NA	-6.68844
hsa-miR-452-5p	NA	0.17971	NA	-0.0174784	NA	-0.197189
hsa-miR-516b-5p	NA	4.20304	NA	-3.89249	NA	-8.09553
hsa-miR-548b-3p	NA	-2.65871	NA	-3.14053	NA	-0.481815
hsa-miR-34c-5p	NA	1.18773	NA	0.123481	NA	-1.06425
hsa-miR-521	0.666667	-4.60558	0.0454545	-12.1982	0.0454545	-7.59266
hsa-miR-526b-5p	NA	-1.41657	NA	-7.76137	NA	-6.34479
hsa-miR-516a-5p	NA	5.64896	NA	-3.8704	NA	-9.51935
hsa-miR-525-5p	NA	7.63938	NA	-0.830293	NA	-8.46967
hsa-miR-523-3p	NA	5.67346	NA	-0.793959	NA	-6.46742
hsa-miR-184	NA	-6.97864	NA	-5.63971	NA	1.33892
hsa-miR-412-3p	NA	-1.67109	NA	3.43254	NA	5.10362
hsa-miR-539-5p	NA	-4.58287	NA	-4.48805	NA	0.0948138
hsa-miR-449b-5p	NA	-1.35183	NA	-4.4862	NA	-3.13437
hsa-miR-506-3p	NA	0.148686	NA	-0.330853	NA	-0.479538
hsa-miR-92a-1-5p	NA	-5.12736	NA	-5.12738	NA	-2.35676e-05
hsa-miR-219a-1-3p	NA	-4.41201	NA	-4.41204	NA	-2.35676e-05
hsa-miR-1913	NA	-0.553589	NA	-0.945707	NA	-0.392118
hsa-miR-323a-5p	NA	-6.06006	NA	-0.599093	NA	5.46096
hsa-miR-487a-3p	NA	-1.50878	NA	-2.19094	NA	-0.682158
hsa-miR-1249	NA	0.19646	NA	-0.16819	NA	-0.36465
hsa-miR-25-5p	NA	-0.665778	NA	0.310409	NA	0.976187
hsa-miR-1264	NA	-6.11624	NA	-6.11627	NA	-2.35676e-05
hsa-miR-502-3p	NA	0.788513	NA	0.269333	NA	-0.519179
hsa-miR-490-5p	NA	-5.25318	NA	-5.2532	NA	-2.35676e-05
hsa-miR-18b-3p	NA	-0.199013	NA	5.50981	NA	5.70882
hsa-miR-125a-3p	NA	0.497323	NA	-0.117818	NA	-0.615141
hsa-miR-144-5p	NA	0.142899	NA	0.928469	NA	0.78557
hsa-miR-1538	NA	-1.97682	NA	-2.07741	NA	-0.100585
hsa-miR-384	NA	-5.67056	NA	-5.67059	NA	-2.35676e-05
hsa-miR-1207-5p	NA	-1.53047	NA	-1.72847	NA	-0.198001
hsa-miR-943	NA	-0.0137236	NA	0.475315	NA	0.489039
hsa-miR-200b-5p	NA	2.02072	NA	-0.218841	NA	-2.23956
hsa-miR-519e-5p	NA	5.18078	NA	-1.5359	NA	-6.71668
hsa-miR-942-5p	NA	0.268022	NA	0.445313	NA	0.177292
hsa-miR-450b-3p	0.0043956	-6.27092	0.4	-4.58893	0.25	1.68199
hsa-miR-605-5p	NA	-1.21211	NA	-1.2707	NA	-0.0585979
hsa-miR-24-2-5p	NA	0.00737122	NA	0.289777	NA	0.282406
hsa-miR-23a-5p	NA	-1.85283	NA	-1.0461	NA	0.80673
hsa-miR-27b-5p	NA	-3.09706	NA	2.73023	NA	5.82729
hsa-miR-585-3p	NA	-5.48739	NA	-5.48741	NA	-2.35676e-05
hsa-miR-507	0.25	-4.9586	0.666667	1.4831	0.0769231	6.4417
hsa-miR-28-3p	NA	-0.321388	NA	-0.0615615	NA	0.259827
hsa-miR-1183	NA	-3.32631	NA	-3.32633	NA	-2.35676e-05
hsa-miR-1244	NA	-1.9633	NA	-1.6634	NA	0.2999
hsa-miR-566	1	-0.482428	0.0545455	-5.49672	0.0545455	-5.01429
hsa-miR-1256	0.0610463	-6.2314	0.13986	-4.68906	0.661172	1.54234
hsa-miR-548c-5p	NA	-0.359697	NA	0.630728	NA	0.990425
hsa-miR-496	0.00977784	-2.59854	0.146821	-1.23579	0.199589	1.36275
hsa-miR-876-3p	0.131868	-5.4717	1	0.40326	0.0164835	5.87496
hsa-miR-532-3p	NA	-0.591433	NA	0.301262	NA	0.892694
hsa-miR-654-3p	NA	0.0748539	NA	-0.37839	NA	-0.453244
hsa-miR-659-3p	NA	3.98832	NA	-0.199037	NA	-4.18736
hsa-miR-641	0.156044	-6.3132	0.857143	-1.00185	0.0164835	5.31135
hsa-miR-2113	NA	-1.8854	NA	-1.73074	NA	0.154654
hsa-miR-661	NA	-0.623493	NA	-3.36707	NA	-2.74357
hsa-miR-122-3p	NA	0.720221	NA	1.10851	NA	0.388287
hsa-miR-300	0.0399698	2.10608	0.0399698	1.74032	0.657405	-0.365765
hsa-miR-489-3p	NA	-0.199013	NA	5.75176	NA	5.95078
hsa-miR-937-3p	NA	-0.567757	NA	-1.74704	NA	-1.17928
hsa-miR-381-5p	NA	4.88092	NA	-0.199037	NA	-5.07995
hsa-miR-640	NA	-5.79115	NA	-5.79117	NA	-2.35676e-05
hsa-miR-148b-5p	NA	0.425517	NA	0.707451	NA	0.281934
hsa-miR-29c-5p	NA	0.264986	NA	0.451264	NA	0.186279
hsa-miR-499a-3p	NA	-0.199013	NA	3.6163	NA	3.81531
hsa-let-7f-1-3p	0.226395	-0.659693	0.120513	0.688065	0.0218159	1.34776
hsa-miR-609	NA	4.69652	NA	6.01381	NA	1.3173
hsa-miR-10a-3p	NA	-3.30207	NA	-3.25465	NA	0.0474201
hsa-miR-106a-3p	NA	-0.199013	NA	2.29505	NA	2.49406
hsa-miR-643	NA	0.874974	NA	0.471622	NA	-0.403352
hsa-miR-618	NA	0.506489	NA	0.536845	NA	0.0303569
hsa-miR-221-5p	NA	0.0475227	NA	-0.191325	NA	-0.238848
hsa-miR-1267	NA	-0.199013	NA	3.48652	NA	3.68553
hsa-miR-1269a	NA	-0.244735	NA	-2.18465	NA	-1.93991
hsa-miR-501-3p	NA	0.262564	NA	0.76219	NA	0.499626
hsa-miR-15b-3p	NA	0.478143	NA	0.396148	NA	-0.0819946
hsa-miR-222-5p	0.0769231	-5.12381	1	-0.0304042	0.25	5.09341
hsa-miR-29a-5p	NA	-0.681625	NA	-0.0745056	NA	0.607119
hsa-let-7a-2-3p	NA	-4.53283	NA	0.674024	NA	5.20685
hsa-miR-101-5p	NA	0.364046	NA	-0.219275	NA	-0.583321
hsa-miR-448	NA	-5.51671	NA	-5.51673	NA	-2.35676e-05
hsa-miR-1296-5p	NA	-0.943045	NA	-0.555927	NA	0.387118
hsa-miR-1537-3p	NA	-0.023638	NA	0.37062	NA	0.394258
hsa-miR-920	NA	-0.199013	NA	5.50267	NA	5.70168
hsa-miR-1247-5p	NA	-1.03469	NA	-0.990369	NA	0.0443249
hsa-miR-106b-3p	NA	-0.149492	NA	0.181168	NA	0.330659
hsa-miR-17-3p	NA	-0.337999	NA	-0.0600559	NA	0.277943
hsa-miR-136-3p	0.242246	-0.93579	0.423447	0.275629	0.0333196	1.21142
hsa-miR-877-3p	NA	0.0690959	NA	-0.573554	NA	-0.642649
hsa-miR-130b-5p	NA	0.10508	NA	0.804864	NA	0.699784
hsa-miR-149-3p	NA	0.0704517	NA	-2.37028	NA	-2.44073
hsa-miR-1271-5p	NA	-0.217215	NA	-0.125231	NA	0.0919834
hsa-miR-769-5p	NA	-0.510854	NA	-0.0710041	NA	0.43985
hsa-miR-612	NA	-1.01165	NA	-1.61158	NA	-0.599924
hsa-miR-1237-3p	NA	-0.176567	NA	-0.626603	NA	-0.450036
hsa-miR-1908-5p	NA	0.371918	NA	0.560113	NA	0.188194
hsa-miR-1260a	0.0492626	0.618349	0.0492626	-1.37991	0.00109242	-1.99826
hsa-miR-365b-5p	NA	-0.199013	NA	6.3422	NA	6.54121
hsa-miR-941	NA	-0.625377	NA	-0.242482	NA	0.382896
hsa-miR-23b-5p	NA	-0.402714	NA	-0.331306	NA	0.0714082
hsa-miR-26b-3p	NA	0.215342	NA	0.925106	NA	0.709763
hsa-miR-519b-3p	NA	3.41386	NA	-2.19481	NA	-5.60866
hsa-miR-646	NA	-0.488632	NA	-1.74536	NA	-1.25673
hsa-miR-626	NA	-2.06952	NA	-1.08459	NA	0.984929
hsa-miR-586	NA	-3.34643	NA	-3.34646	NA	-2.35676e-05
hsa-miR-488-5p	NA	-0.351424	NA	-0.675583	NA	-0.324159
hsa-miR-632	NA	-0.932643	NA	-3.09158	NA	-2.15894
hsa-miR-1909-3p	NA	-2.43185	NA	-1.79766	NA	0.634194
hsa-miR-302d-5p	NA	-4.35176	NA	-2.52115	NA	1.83061
hsa-miR-194-3p	NA	-0.929461	NA	-0.206695	NA	0.722765
hsa-miR-125b-1-3p	NA	-4.75413	NA	-0.755233	NA	3.9989
hsa-miR-708-3p	NA	-0.17396	NA	-0.577396	NA	-0.403436
hsa-miR-455-3p	NA	-0.396117	NA	0.684936	NA	1.08105
hsa-miR-582-3p	NA	0.947181	NA	-0.355916	NA	-1.3031
hsa-miR-19b-1-5p	NA	0.217267	NA	-0.139989	NA	-0.357256
hsa-miR-610	0.114286	-2.12622	0.0272727	-5.96567	0.0755245	-3.83945
hsa-let-7a-3p	NA	-0.534125	NA	1.34215	NA	1.87628
hsa-miR-135a-3p	NA	-0.199013	NA	6.11636	NA	6.31537
hsa-miR-1468-5p	NA	-0.671357	NA	0.41573	NA	1.08709
hsa-miR-628-5p	NA	0.360981	NA	-0.284805	NA	-0.645785
hsa-miR-145-3p	NA	-0.658449	NA	0.276272	NA	0.934721
hsa-miR-378a-5p	NA	-0.614409	NA	0.115804	NA	0.730213
hsa-miR-7-1-3p	NA	-0.239738	NA	0.0771854	NA	0.316924
hsa-miR-181c-3p	NA	-0.751385	NA	0.386849	NA	1.13823
hsa-miR-450b-5p	NA	-0.347583	NA	0.300622	NA	0.648204
hsa-miR-362-3p	NA	0.164753	NA	0.304817	NA	0.140064
hsa-miR-624-5p	NA	2.27281	NA	0.253448	NA	-2.01937
hsa-miR-27a-5p	NA	3.85577	NA	0.367619	NA	-3.48815
hsa-miR-139-3p	0.0410942	-1.7562	0.696997	-0.445387	0.0410942	1.31082
hsa-miR-191-3p	NA	-1.49928	NA	-0.237797	NA	1.26148
hsa-miR-548j-5p	0.000686813	-6.68175	0.284382	0.962026	7.9384e-05	7.64378
hsa-miR-1224-3p	NA	-0.481479	NA	-1.04236	NA	-0.560885
hsa-miR-663b	NA	-0.902649	NA	-0.829183	NA	0.0734661
hsa-miR-1248	NA	-0.199013	NA	5.1106	NA	5.30961
hsa-miR-1227-3p	NA	-0.823803	NA	-0.324842	NA	0.498961
hsa-miR-188-3p	NA	-1.65514	NA	-0.732479	NA	0.922658
hsa-miR-16-2-3p	NA	-0.498949	NA	0.320215	NA	0.819164
hsa-miR-34a-3p	NA	0.248285	NA	-1.68168	NA	-1.92997
hsa-miR-639	NA	-0.199013	NA	1.72212	NA	1.92113
hsa-let-7i-3p	NA	-0.582392	NA	-0.583874	NA	-0.00148158
hsa-miR-645	NA	3.05504	NA	3.09484	NA	0.0397966
hsa-miR-548d-5p	NA	0.0735126	NA	-0.814816	NA	-0.888328
hsa-miR-33a-3p	NA	-1.36274	NA	-0.317599	NA	1.04514
hsa-miR-664a-3p	NA	-1.00348	NA	-0.951916	NA	0.0515685
hsa-miR-379-3p	NA	-0.112828	NA	-0.419666	NA	-0.306838
hsa-miR-93-3p	NA	0.116666	NA	0.127164	NA	0.0104981
hsa-miR-1972	NA	-0.82854	NA	-0.632106	NA	0.196433
hsa-miR-2110	NA	-0.432693	NA	0.253267	NA	0.68596
hsa-miR-548a-3p	NA	0.620338	NA	0.814047	NA	0.19371
hsa-miR-634	NA	-4.91097	NA	-4.91099	NA	-2.35676e-05
hsa-miR-320c	NA	-0.352224	NA	0.180693	NA	0.532917
hsa-miR-636	NA	12.8086	NA	0.558278	NA	-12.2503
hsa-miR-548a-5p	NA	-4.607	NA	0.0460649	NA	4.65306
hsa-miR-615-5p	NA	-0.752615	NA	-2.59991	NA	-1.84729
hsa-miR-1270	NA	-6.94699	NA	-2.41397	NA	4.53301
hsa-miR-1200	NA	-3.41469	NA	-0.33944	NA	3.07525
hsa-miR-1911-5p	NA	-1.22324	NA	1.57504	NA	2.79828
hsa-miR-223-5p	NA	-0.566401	NA	0.439083	NA	1.00548
hsa-miR-424-3p	NA	0.134794	NA	0.785237	NA	0.650443
hsa-miR-339-3p	NA	-0.285067	NA	-0.146396	NA	0.138671
hsa-miR-518f-5p	NA	3.82952	NA	-1.2468	NA	-5.07632
hsa-miR-92b-5p	NA	-1.33703	NA	-0.463649	NA	0.873378
hsa-miR-551a	NA	-0.2133	NA	0.384356	NA	0.597656
hsa-miR-146a-3p	NA	-1.14771	NA	-0.903425	NA	0.244283
hsa-miR-218-1-3p	NA	-0.00240866	NA	-0.00230049	NA	0.000108174
hsa-let-7b-3p	NA	-0.224019	NA	0.552039	NA	0.776058
hsa-miR-335-3p	NA	0.0374581	NA	-0.45856	NA	-0.496019
hsa-miR-885-3p	NA	-2.47463	NA	-1.35	NA	1.12464
hsa-miR-320d	NA	0.195593	NA	-0.393992	NA	-0.589585
hsa-miR-548e-3p	NA	-0.735804	NA	-1.5917	NA	-0.855893
hsa-miR-1914-5p	NA	-2.26796	NA	-1.12376	NA	1.1442
hsa-miR-513c-5p	NA	-3.03185	NA	3.62933	NA	6.66117
hsa-miR-1182	NA	-4.26284	NA	-4.26286	NA	-2.35676e-05
hsa-miR-611	NA	-5.04146	NA	-0.187251	NA	4.85421
hsa-miR-638	NA	-1.67208	NA	-1.70029	NA	-0.0282107
hsa-miR-1178-3p	NA	-0.577218	NA	-2.54023	NA	-1.96301
hsa-miR-600	NA	-1.48829	NA	-1.48831	NA	-2.35676e-05
hsa-miR-599	NA	-3.97955	NA	-3.97958	NA	-2.35676e-05
hsa-miR-1911-3p	NA	0.309121	NA	0.221865	NA	-0.0872556
hsa-let-7f-2-3p	0.0334588	1.22103	0.310026	0.554075	0.273474	-0.666959
hsa-miR-105-3p	NA	1.45762	NA	-2.27118	NA	-3.72879
hsa-miR-486-3p	NA	0.0806668	NA	1.10216	NA	1.0215
hsa-miR-320b	NA	-0.394596	NA	0.350762	NA	0.745358
hsa-miR-7-2-3p	NA	-1.44388	NA	-0.0234657	NA	1.42041
hsa-miR-550a-3p	NA	-0.386423	NA	-0.658825	NA	-0.272403
hsa-miR-380-3p	NA	-0.880642	NA	1.13531	NA	2.01595
hsa-miR-593-3p	NA	-1.48413	NA	-5.55934	NA	-4.07521
hsa-miR-493-5p	NA	-0.206942	NA	-0.169204	NA	0.0377383
hsa-miR-432-3p	NA	-6.20338	NA	-6.20341	NA	-2.35676e-05
hsa-miR-454-5p	NA	-0.111929	NA	-0.501646	NA	-0.389717
hsa-miR-936	NA	-3.69906	NA	-2.78669	NA	0.912376
hsa-miR-30a-3p	NA	-1.59869	NA	-1.23032	NA	0.368367
hsa-let-7g-3p	NA	-0.726624	NA	0.0144177	NA	0.741041
hsa-miR-214-5p	NA	-1.20968	NA	-0.505997	NA	0.703678
hsa-miR-1179	NA	-0.265898	NA	0.0279235	NA	0.293822
hsa-miR-562	NA	-1.55309	NA	-8.95988	NA	-7.40678
hsa-miR-579-3p	NA	-0.617413	NA	0.154916	NA	0.77233
hsa-miR-590-3p	0.349369	-0.512323	0.0300607	1.12346	0.0300607	1.63578
hsa-miR-200a-5p	NA	-0.199013	NA	5.46636	NA	5.66537
hsa-miR-15a-3p	NA	-1.96503	NA	0.382074	NA	2.3471
hsa-miR-944	NA	15.7018	NA	-0.199037	NA	-15.9008
hsa-miR-548n	NA	-0.199013	NA	1.51748	NA	1.71649
hsa-miR-504-5p	NA	0.329003	NA	1.20483	NA	0.875827
hsa-miR-196b-3p	NA	0.906498	NA	2.3094	NA	1.40291
hsa-miR-143-5p	NA	-0.537297	NA	-0.0728829	NA	0.464414
hsa-miR-675-3p	0.0545455	1.90318	0.131868	1.56789	0.380952	-0.335291
hsa-miR-553	NA	1.91825	NA	1.24354	NA	-0.674706
hsa-miR-516a-3p	NA	-0.711614	NA	0.214248	NA	0.925863
hsa-miR-1254	NA	1.64061	NA	0.60685	NA	-1.03376
hsa-miR-382-3p	NA	-0.184595	NA	0.452471	NA	0.637066
hsa-miR-761	NA	-5.15455	NA	-2.4067	NA	2.74784
hsa-miR-411-3p	NA	1.03385	NA	0.742331	NA	-0.291515
hsa-miR-19a-5p	NA	-0.633218	NA	0.211111	NA	0.844329
hsa-miR-338-5p	NA	0.48274	NA	-0.269739	NA	-0.752479
hsa-miR-1914-3p	NA	4.34752	NA	4.0569	NA	-0.290613
hsa-miR-544a	NA	3.59741	NA	-0.199037	NA	-3.79645
hsa-miR-431-3p	NA	-1.44822	NA	-5.35764	NA	-3.90942
hsa-miR-556-5p	NA	1.39324	NA	-0.417512	NA	-1.81076
hsa-miR-146b-3p	0.047619	-1.73329	1	-0.782622	0.6	0.950667
hsa-miR-548m	NA	-1.40601	NA	-0.0686507	NA	1.33736
hsa-miR-935	NA	2.16506	NA	1.66351	NA	-0.501549
hsa-miR-624-3p	NA	2.13693	NA	-0.199037	NA	-2.33596
hsa-miR-182-3p	0.223485	-1.27481	0.0236014	-6.97045	0.518482	-5.69564
hsa-miR-671-3p	NA	-0.379272	NA	0.314617	NA	0.693889
hsa-miR-30d-3p	NA	0.542938	NA	-0.228226	NA	-0.771165
hsa-miR-518d-5p	NA	7.43573	NA	2.52074	NA	-4.91499
hsa-miR-190b	NA	-0.370212	NA	-0.90121	NA	-0.530998
hsa-miR-1471	NA	-0.905513	NA	-2.42949	NA	-1.52398
hsa-miR-548l	NA	0.501707	NA	-1.86501	NA	-2.36672
hsa-miR-192-3p	NA	1.56554	NA	-0.320004	NA	-1.88555
hsa-miR-551b-5p	NA	-0.910447	NA	-0.0716543	NA	0.838793
hsa-miR-1185-5p	NA	-0.716918	NA	0.757712	NA	1.47463
hsa-miR-512-3p	NA	5.82401	NA	4.93689	NA	-0.887124
hsa-miR-603	NA	2.29611	NA	-1.79275	NA	-4.08886
hsa-miR-20a-3p	NA	-1.2336	NA	0.187269	NA	1.42086
hsa-miR-511-5p	NA	-0.152295	NA	0.237737	NA	0.390032
hsa-miR-505-5p	NA	-0.318241	NA	0.0692051	NA	0.387446
hsa-miR-744-3p	NA	-0.756456	NA	-0.851347	NA	-0.0948911
hsa-miR-138-2-3p	NA	-2.15214	NA	-5.09438	NA	-2.94224
hsa-miR-655-3p	NA	1.63089	NA	0.635371	NA	-0.995518
hsa-miR-99b-3p	NA	0.281052	NA	0.233935	NA	-0.0471177
hsa-miR-889-3p	NA	0.604655	NA	0.48603	NA	-0.118625
hsa-miR-1255b-5p	NA	-0.535239	NA	0.561529	NA	1.09677
hsa-miR-340-3p	NA	0.463786	NA	0.070072	NA	-0.393714
hsa-miR-342-5p	NA	-1.39826	NA	-1.54317	NA	-0.144909
hsa-miR-543	NA	-0.123334	NA	-1.0655	NA	-0.942171
hsa-miR-556-3p	NA	-0.422266	NA	0.31143	NA	0.733696
hsa-miR-616-5p	NA	-0.239211	NA	-0.565465	NA	-0.326254
hsa-miR-369-3p	NA	-0.58944	NA	-0.240997	NA	0.348443
hsa-miR-208b-3p	NA	1.01539	NA	0.331754	NA	-0.683633
hsa-miR-1203	NA	1.01801	NA	0.186148	NA	-0.831863
hsa-miR-548k	NA	-1.24974	NA	-0.494875	NA	0.754865
hsa-miR-1253	NA	-3.68339	NA	-6.02966	NA	-2.34627
hsa-miR-526b-3p	NA	28.8869	NA	1.2383	NA	-27.6486
hsa-miR-548d-3p	NA	-0.244426	NA	1.78677	NA	2.03119
hsa-miR-675-5p	NA	-2.34625	NA	2.64618	NA	4.99243
hsa-miR-520g-3p	NA	4.60949	NA	-3.41535	NA	-8.02484
hsa-miR-132-5p	NA	-1.36248	NA	-0.502551	NA	0.859926
hsa-miR-296-3p	NA	4.56265	NA	2.41941	NA	-2.14324
hsa-miR-183-3p	NA	-1.49429	NA	0.860116	NA	2.3544
hsa-miR-483-5p	NA	0.406766	NA	0.00246744	NA	-0.404299
hsa-miR-922	NA	7.4192	NA	-0.199037	NA	-7.61824
hsa-miR-10b-3p	NA	-1.18951	NA	0.286101	NA	1.47561
hsa-miR-1205	NA	-1.39344	NA	-4.05161	NA	-2.65816
hsa-miR-520e	NA	2.30618	NA	-3.6933	NA	-5.99949
hsa-miR-26a-1-3p	NA	0.0238428	NA	0.791728	NA	0.767885
hsa-miR-103b	NA	4.94799	NA	-0.199037	NA	-5.14703
hsa-miR-518d-3p	NA	5.70899	NA	2.57234	NA	-3.13665
hsa-miR-520a-5p	NA	2.52426	NA	-6.46832	NA	-8.99258
hsa-miR-1539	NA	3.12635	NA	-0.199037	NA	-3.32539
hsa-miR-548h-5p	NA	27.7888	NA	-2.58083	NA	-30.3696
hsa-miR-589-3p	NA	0.165244	NA	0.390072	NA	0.224828
hsa-miR-380-5p	NA	3.6912	NA	6.93297	NA	3.24177
hsa-miR-650	NA	2.14344	NA	-1.63576	NA	-3.77921
hsa-miR-577	NA	2.01563	NA	-3.18737	NA	-5.203
hsa-miR-770-5p	NA	-0.704874	NA	-5.06963	NA	-4.36476
hsa-miR-376a-5p	NA	-0.304099	NA	-0.2575	NA	0.0465989
hsa-miR-219a-2-3p	NA	-1.28761	NA	-2.24319	NA	-0.955574
hsa-miR-758-3p	NA	-0.481194	NA	-1.21873	NA	-0.737539
hsa-miR-135b-3p	NA	3.58294	NA	-0.199037	NA	-3.78198
hsa-miR-892a	NA	1.33847	NA	-3.88793	NA	-5.2264
hsa-miR-769-3p	NA	-0.889062	NA	-0.0139857	NA	0.875076
hsa-miR-518e-5p	NA	7.78813	NA	2.7754	NA	-5.01273
hsa-let-7e-3p	NA	-0.0368234	NA	0.391968	NA	0.428791
hsa-miR-580-3p	NA	-0.808384	NA	-0.569019	NA	0.239366
hsa-miR-541-3p	NA	1.22998	NA	-2.12899	NA	-3.35897
hsa-miR-621	0.0285714	-2.74925	1	0.96611	0.2	3.71536
hsa-miR-19b-2-5p	NA	2.72202	NA	1.05443	NA	-1.66759
hsa-miR-449b-3p	NA	-1.72447	NA	-4.12626	NA	-2.40179
hsa-miR-181a-2-3p	NA	-0.477081	NA	0.0226195	NA	0.499701
hsa-miR-635	NA	-0.0969365	NA	-1.72206	NA	-1.62513
hsa-miR-554	0.315152	1.93794	0.0118007	-4.16611	0.0118007	-6.10405
hsa-miR-195-3p	NA	4.88908e-05	NA	-3.09418	NA	-3.09423
hsa-miR-876-5p	NA	0.427733	NA	0.882527	NA	0.454794
hsa-miR-32-3p	0.0238095	-3.24135	0.555556	-0.469636	0.0238095	2.77171
hsa-miR-555	NA	2.66714	NA	-0.199037	NA	-2.86618
hsa-miR-616-3p	NA	2.10835	NA	1.71899	NA	-0.389364
hsa-miR-1265	NA	-0.552429	NA	-4.86348	NA	-4.31105
hsa-miR-525-3p	NA	6.30321	NA	-0.199037	NA	-6.50225
hsa-miR-24-1-5p	NA	0.443639	NA	0.189171	NA	-0.254469
hsa-miR-30c-1-3p	NA	0.44062	NA	1.58643	NA	1.14581
hsa-miR-629-3p	NA	-0.00308559	NA	0.034057	NA	0.0371426
hsa-miR-331-5p	NA	-0.448904	NA	-4.0493	NA	-3.60039
hsa-miR-100-3p	0.857143	1.71871	0.0954545	-2.70435	0.0954545	-4.42306
hsa-miR-323b-5p	0.333333	-2.73204	0.0545455	-6.85622	0.0545455	-4.12418
hsa-miR-141-5p	NA	3.29446	NA	-3.60009	NA	-6.89455
hsa-miR-601	NA	-3.4462	NA	-5.97443	NA	-2.52823
hsa-miR-224-3p	NA	-0.512157	NA	0.917126	NA	1.42928
hsa-miR-330-5p	0.630303	-0.629509	0.0888523	-4.77195	0.0888523	-4.14244
hsa-miR-125b-2-3p	NA	0.302291	NA	0.257796	NA	-0.0444946
hsa-miR-34b-5p	NA	-1.36241	NA	-0.707896	NA	0.65451
hsa-miR-193b-5p	NA	1.75128	NA	0.206944	NA	-1.54433
hsa-miR-1181	NA	-0.0383081	NA	0.604002	NA	0.64231
hsa-miR-522-3p	NA	7.73266	NA	-0.199037	NA	-7.9317
hsa-miR-592	NA	4.08293	NA	4.71233	NA	0.629396
hsa-miR-409-5p	NA	0.303962	NA	-0.258911	NA	-0.562873
hsa-miR-377-5p	NA	-0.285157	NA	0.248788	NA	0.533945
hsa-miR-571	NA	-2.66808	NA	-4.38617	NA	-1.71809
hsa-miR-205-3p	NA	3.62724	NA	-0.199037	NA	-3.82627
hsa-miR-519c-3p	NA	7.22058	NA	-0.199037	NA	-7.41962
hsa-miR-875-3p	NA	1.54639	NA	-1.93176	NA	-3.47816
hsa-miR-520d-3p	NA	-4.22801	NA	-6.04602	NA	-1.81801
hsa-miR-891b	NA	-2.04862	NA	-2.10385	NA	-0.0552292
hsa-miR-519e-3p	NA	3.4906	NA	-1.70759	NA	-5.19819
hsa-miR-33b-3p	NA	3.28175	NA	0.214116	NA	-3.06764
hsa-miR-515-5p	0.8	5.09798	0.0545455	-5.90279	0.0545455	-11.0008
hsa-miR-138-1-3p	NA	-0.273476	NA	-0.0443388	NA	0.229137
hsa-miR-875-5p	NA	-1.42609	NA	-1.74863	NA	-0.322539
hsa-miR-520f-3p	NA	1.03108	NA	-1.71038	NA	-2.74146
hsa-miR-520a-3p	NA	6.81699	NA	-0.199037	NA	-7.01603
hsa-miR-517-5p	NA	7.46211	NA	5.80358	NA	-1.65853
hsa-miR-520h	NA	3.82261	NA	-0.609648	NA	-4.43226
hsa-miR-129-1-3p	NA	0.732198	NA	-0.862361	NA	-1.59456
hsa-miR-515-3p	NA	3.28763	NA	1.1299	NA	-2.15773

## Sheet: S4
	Mild vs. Control		Severe uncontrolled vs. Control		Severe uncontrolled vs. Mild
miRNA	p-adj value	log2(FC)	p-adj value	log2(FC)	p-adj value	log2(FC)
hsa-miR-548j-5p	0.000686813	-6.68175	0.284382	0.962026	7.94e-05	7.64378
hsa-miR-185-5p	0.123195	0.421168	0.283929	-0.671979	0.000323206	-1.09315
hsa-miR-145-5p	0.000644866	0.817931	0.496507	-0.108457	0.00061703	-0.926388
hsa-miR-10b-5p	0.155925	-0.594233	0.0104846	0.742291	0.000745991	1.33652
hsa-miR-1260a	0.0492626	0.618349	0.0492626	-1.37991	0.00109242	-1.99826
hsa-miR-665	0.587718	-3.32402	0.604913	-1.65817	0.00113973	1.66585
hsa-miR-33b-5p	0.0507978	0.552551	0.343145	-0.963188	0.00172768	-1.51574
hsa-miR-30d-5p	0.903407	-0.0540845	0.00178889	1.07564	0.00178889	1.12973
hsa-miR-326	0.00510449	1.02335	0.986807	0.00740142	0.00510449	-1.01595
hsa-miR-323a-3p	0.669066	0.318601	0.00611888	1.99921	0.00611888	1.68061
hsa-miR-18a-5p	0.409952	-0.295134	0.00617534	-1.02454	0.00617534	-0.729411
hsa-miR-671-5p	0.0101323	-1.06946	0.000246812	-2.60234	0.00620278	-1.53288
hsa-miR-505-3p	0.00141076	1.79214	0.00294476	1.26535	0.00684146	-0.526794
hsa-miR-877-5p	0.00779406	-1.35466	0.557264	0.758255	0.00779406	2.11291
hsa-miR-125a-5p	0.00506332	-1.04457	0.582414	-0.304872	0.00928793	0.739703
hsa-miR-554	0.315152	1.93794	0.0118007	-4.16611	0.0118007	-6.10405
hsa-miR-126-5p	1	-0.0112031	0.0119246	0.887553	0.0119246	0.898756
hsa-miR-627-5p	0.202967	-1.44148	0.202967	-0.201351	0.0124056	1.24013
hsa-miR-876-3p	0.131868	-5.4717	1	0.40326	0.0164835	5.87496
hsa-miR-641	0.156044	-6.3132	0.857143	-1.00185	0.0164835	5.31135
hsa-miR-99b-5p	0.152124	-0.633722	0.551631	0.345396	0.0169683	0.979119
hsa-miR-509-3p	0.0300607	-10.2906	0.548962	-5.47484	0.0185759	4.81577
hsa-let-7c-5p	0.0190777	-0.984159	0.380972	0.385635	0.0190777	1.36979
hsa-miR-451a	0.831546	-0.167392	0.045493	-1.1344	0.0205244	-0.967012
hsa-let-7f-1-3p	0.226395	-0.659693	0.120513	0.688065	0.0218159	1.34776
hsa-miR-628-3p	0.0819137	-0.9585	0.321531	0.314665	0.0234335	1.27317
hsa-miR-32-3p	0.0238095	-3.24135	0.555556	-0.469636	0.0238095	2.77171
hsa-miR-126-3p	0.814873	-0.0863472	0.0271821	0.705111	0.0271821	0.791458
hsa-miR-31-5p	0.22763	-2.91021	0.00794252	-4.53105	0.0278151	-1.62084
hsa-miR-199b-5p	0.525399	-0.224747	0.0340693	0.557023	0.0290784	0.78177
hsa-miR-23b-3p	0.00120185	0.882466	0.0665958	0.382706	0.0294968	-0.49976
hsa-miR-590-3p	0.349369	-0.512323	0.0300607	1.12346	0.0300607	1.63578
hsa-miR-103a-3p	0.208044	-0.256235	0.0320436	-0.743888	0.0320436	-0.487653
hsa-miR-631	0.257143	1.10123	0.257143	-3.41593	0.032967	-4.51716
hsa-miR-136-3p	0.242246	-0.93579	0.423447	0.275629	0.0333196	1.21142
hsa-miR-652-3p	0.122911	-0.568385	0.122911	0.685601	0.0381553	1.25399
hsa-miR-139-3p	0.0410942	-1.7562	0.696997	-0.445387	0.0410942	1.31082
hsa-miR-17-5p	0.0194202	0.404168	0.231578	-0.0137742	0.0432083	-0.417942
hsa-miR-146b-5p	0.65055	-1.50254	0.0442197	-2.17366	0.0442197	-0.67112
hsa-miR-521	0.666667	-4.60558	0.0454545	-12.1982	0.0454545	-7.59266

## Sheet: S5
	M-1	M-8	M-9	M-10	M-11	M-2	M-3	M-4	M-5	M-6	M-7	SU-8	SU-1	SU-2	SU-9	SU-3	SU-4	SU-5	SU-6	SU-7	SU-10
hsa-miR-548j-5p	0.00799968	0.00306409	0.0122705	0.0199077	0.0169723	0.00989809	0.012504	0.00640858	0.015125	0.0109137	0.0102551	0	0.504611	1.23595	4.69472	0	2.71063	1.96435	0.830975	1.08898	5.19701
hsa-miR-521	0	0	0.0301341	0	0	0	0	0	0	0.717635	0	0.000992992	0.00213623	0.00340916	0.00341376	0.00110866	0.00133668	0.00155557	0.00131431	0.00151347	0.00258865
hsa-miR-554	0	0	14.1721	0.161726	0	0	0	9.29179	0	1.8389	0	0.124412	0.21136	0.0818527	0.0885272	0	0.067734	0.0682902	0.0477811	0.0573894	0.0856002
hsa-miR-876-3p	0.0434982	0.016661	0.0667209	0.108248	0.0922866	0.0538208	0.0679903	0.0348467	0.0822423	0.0593432	0.0557623	2.15355	0	0	0	0	5.47864	3.27421	0	0	0
hsa-miR-641	0.0279941	0.0107225	0.0429394	0.0696651	0.0593927	0.0346374	0.0437563	0.0224262	0.0529285	0.0381914	0.0358868	0	0	2.14112	0	0	2.11777	0	0	0.490226	0
hsa-miR-509-3p	0.122792	0.0236654	0.0513151	0.0784538	0.0589724	0.0111633	0.173402	0.121077	0.134481	0.134448	0.0387753	3.2174	2.62127	0.163169	0.334682	0.0530626	7.98411	0.0744526	5.99084	3.72322	0.123897
hsa-miR-631	0.529159	0	0	0.338089	18.1215	0	7.16469	8.2706	0	20.4636	0	0.20481	0.440608	0.703158	0.704106	0.228668	0.275698	0.320846	0.271084	0.312161	0.533922
hsa-miR-32-3p	0	0.00293184	0.108929	0.35444	0	0	0	0.006132	0	0	0.161125	0	0	0	0	0	1.69781	0.716783	0.607356	0.534674	0.770057
hsa-miR-877-5p	0.793951	1.31959	0.0902706	0.0316915	0.00394456	0.660531	0	0.447648	0.710066	0.443532	0.191182	1.4299	1.14581	0.0109141	2.49184	0.920893	2.4631	1.92772	0.866654	0.787413	8.25339
hsa-miR-1260a	1.19402	0.581659	2.86341	2.0466	2.6735	1.69726	1.31288	2.54165	5.1145	1.71811	2.36502	1.00868	0.187387	0.284186	0.211961	0	1.13886	0.596012	0.615979	0.463383	0.430793
hsa-miR-323a-3p	7.32978	0.025684	12.6509	0.0851457	8.21478	0.0121155	0	12.513	8.7764	0.145916	9.47723	0	0	0	31.4287	12.3191	9.81674	20.926	27.3175	11.3813	19.7217
hsa-miR-665	0.45375	0.355798	0.504209	0.300327	0.858588	0.442652	0.368354	0.736403	0.514019	0.237612	0.355386	1.02358	1.6538	1.39614	0.588264	0.69321	3.53671	0.55714	1.78632	0.525294	3.02889
hsa-miR-590-3p	0.00137311	0.0108244	2.70794	0.433286	0	1.34956	0.308566	0.00110001	1.09212	1.04296	2.07803	1.70668	0.0482398	2.0519	3.43589	0	5.73681	1.84315	5.47657	2.90778	2.03624
hsa-miR-31-5p	0.0824761	1.27736	1.22579	1.09438	0.984723	0	0.428743	0.33211	0.609205	0.137689	0.637627	0.194983	0.22521	0.405809	0.117733	0.182232	0.0843994	0.134265	0.252883	0.383339	0.233419
hsa-miR-671-5p	0.665586	0.59012	0.491587	0.0111775	0.325731	0	1.36219	0.756877	0.344654	0.461349	0.338386	0.00677117	0.123486	0.40309	0	0.170573	0.309971	0.175972	0.207126	0.104045	0.162237
hsa-miR-33b-5p	1.09931	1.75805	5.70135	1.71891	2.12842	0	1.64553	2.21701	1.89413	1.49598	0	0.4196	0	0.0160392	0.157947	0.872194	0.927332	1.03903	1.66492	1.01403	0
hsa-let-7c-5p	0.415956	0.61607	0.562096	0.481216	0.497843	0.483659	0.302866	0.734189	0.857946	0.615796	0.775229	0.471123	0.292263	1.10749	1.88003	1.4334	2.37935	1.37833	2.59294	1.83346	1.53351
hsa-let-7f-1-3p	0.551313	1.91009	0.255089	0.011995	0.700692	1.32799	1.54658	0.899849	1.58359	1.75022	0.806995	1.27998	0	0.600646	2.17878	0	4.52404	2.72445	4.94072	2.12535	0
hsa-miR-10b-5p	0.584688	1.38091	0.483499	0.607815	0.530441	0	0.447365	0.840926	0.721469	0.991099	0.73304	1.40506	0.790009	1.02088	2.10145	1.24887	2.35768	2.46462	1.63468	1.78702	3.67899
hsa-miR-139-3p	0.216966	0.000867413	0	0.00563569	0	0.76947	0.157066	0.164483	0.164233	1.1862	1.07888	0.574035	2.37375	0.829793	0	0	1.32286	0.372604	0.301847	0.983127	1.49772
hsa-miR-628-3p	0.708907	0.97061	1.06031	0.143534	0.715288	0	0	0.127178	0.847775	0.314479	0.484185	0.30197	0	1.37745	1.17886	1.18326	1.62824	1.00746	3.16953	1.96991	1.16762
hsa-miR-652-3p	0.470256	1.49401	0.767707	0.988036	0.818409	1.41189	0.505094	1.1582	0.706049	0.635605	0.888466	0.755887	0.305065	1.29673	2.49774	2.05327	3.93928	2.37482	1.98179	3.59766	2.54073
hsa-miR-627-5p	0.438998	0.664727	0.706173	1.06467	0.668321	0	0.32276	0.254821	0.146671	1.07789	1.54357	1.6699	0	0.626903	1.76294	2.0095	2.35136	1.10038	1.38691	0.965176	2.77193
hsa-miR-136-3p	0.438357	0.564717	0	0.630515	0	0.491104	0.411808	0.949632	0.97936	0.895785	0.654422	0.761833	0	1.71844	2.39606	0	0.635846	1.21251	0.885762	2.51536	2.25666
hsa-miR-30d-5p	1.34044	1.62273	1.13998	0.791527	1.08626	1.66903e-05	1.0769	2.89072	2.0216	2.16879	1.52134	1.5992	0.569909	2.5025	1.86403	3.3323	3.91241	4.16847	3.28753	4.58328	5.33263
hsa-miR-185-5p	2.87905	3.4048	5.48625	2.45689	1.76281	2.5269	1.50074	2.64397	1.71719	3.86381	3.13905	1.4525	1.01414	0.553943	1.31603	1.13006	2.37903	1.65507	1.38084	0.977886	1.51293
hsa-miR-326	1.41299	3.13892	5.08596	2.90356	4.16908	0	1.33315	3.84452	1.95486	2.58573	3.87094	3.67594	0.175824	1.47446	0.685936	1.83255	0.992848	0.772508	1.12211	2.85927	1.39186
hsa-miR-99b-5p	0.0342338	1.41607	0.79911	0.690604	1.10543	0.346256	0.00423303	0.863612	0.748827	1.01233	1.01095	1.35974	0	1.16509	1.12286	1.11703	0.823753	1.36912	1.00339	2.09046	2.90241
hsa-miR-451a	9.05331	6.24651	5.13133	2.7074	3.92193	0	3.15491	12.8785	6.80179	6.57791	4.52372	1.82515	1.76871	1.46682	1.63406	3.79456	8.25797	4.25241	2.19139	2.68337	3.32961
hsa-miR-145-5p	2.16455	2.10789	1.39586	1.43036	1.56549	0	1.63914	2.97509	1.70692	3.62934	1.58515	1.47946	0.640999	0.63121	0.851542	1.42599	0.963722	0.760934	1.31339	1.09917	1.4622
hsa-miR-126-5p	0.776655	0.9599	1.06165	1.39827	1.6853	0	0.482072	0.952085	1.09347	0.930419	1.33557	1.06522	0.955366	1.68635	2.99343	1.10542	2.60738	1.97247	1.50065	3.38784	2.62969
hsa-miR-126-3p	1.10988	2.88337	2.51358	2.47063	2.42641	6.87972e-06	0.955876	2.37247	2.01175	1.61727	3.00323	3.27494	1.44369	2.35181	5.46917	2.80287	3.75659	3.35369	2.1798	4.72331	4.26059
hsa-miR-199b-5p	0.444309	1.70207	1.65547	1.84628	1.88648	0.000111952	0.523978	1.99194	1.45221	0.780046	2.8853	2.00153	0	1.8354	2.52862	3.6772	2.44413	1.18217	3.3917	2.09622	2.17938
hsa-miR-125a-5p	0.251466	0.829923	0.682118	0.52272	0.39973	0.184916	0.269199	0.746602	0.691624	0.584909	0.666185	0.609982	0.437749	0.633028	0.989259	0.964686	1.06453	1.12812	0.858117	1.27193	0.891787
hsa-miR-18a-5p	0.939265	1.72213	1.30308	1.15346	1.2134	0	0.822722	1.87695	0.911784	1.71823	1.60382	0.530171	0.362712	0.346527	0.908856	0.820876	1.43654	0.99417	0.871054	0.918618	0.811174
hsa-miR-146b-5p	0.672613	0.813334	0.998107	0.317621	0.54788	0.712941	0.709329	1.47383	0.856533	0.605568	0.491419	0.314287	0.177708	0.290203	0.330083	0.633481	0.944362	0.287727	0.367299	0.649274	0.686698
hsa-miR-505-3p	10.9329	17.0269	20.4461	18.1282	15.4368	0	9.27465	14.6435	19.8931	19.4485	16.2537	16.6745	10.9658	6.6857	7.54664	9.88505	8.40063	13.4369	14.1311	8.93755	15.4217
hsa-miR-23b-3p	3.26853	4.76417	2.23379	2.13614	2.37081	2.50225	1.78396	3.60633	2.57029	3.34548	2.62624	2.41821	0.714167	1.5716	2.38303	2.55924	1.66219	1.72122	2.4655	2.43594	2.13351
hsa-miR-103a-3p	1.31801	1.96534	2.07732	1.14225	1.13836	0	1.2799	3.15631	1.57378	1.34333	1.81057	0.822608	0.662861	0.799703	1.29037	1.08237	2.51336	1.19838	1.06857	1.11231	1.43466
hsa-miR-17-5p	5.70415	10.3221	10.1113	6.41642	6.12935	0	5.44074	9.08136	4.99009	7.30294	11.9238	4.93995	4.07595	3.30057	4.1654	6.98854	13.0863	6.3908	4.6222	5.17749	5.20274

## Sheet: S6
ID	Description	GeneRatio	BgRatio	pvalue	p.adjust	qvalue	geneID	Count
GO:0035278	miRNA-mediated gene silencing by inhibition of translation	8/32	99/18888	4.04929e-12	1.61568e-09	8.60772e-10	MIR126/MIR125A/MIR877/MIR10B/MIR17/MIR145/MIR31/MIR590	8
GO:0035279	miRNA-mediated gene silencing by mRNA destabilization	8/32	100/18888	4.39642e-12	1.61568e-09	8.60772e-10	MIR199B/MIR185/MIR18A/MIR125A/MIR665/MIRLET7C/MIR145/MIR326	8
GO:0045765	regulation of angiogenesis	11/32	353/18888	7.55857e-12	1.82226e-09	9.70827e-10	MIR199B/MIR185/MIR99B/MIR505/MIR18A/MIR126/MIR125A/MIR17/MIR145/MIR31/MIR451A	11
GO:1901342	regulation of vasculature development	11/32	362/18888	9.91705e-12	1.82226e-09	9.70827e-10	MIR199B/MIR185/MIR99B/MIR505/MIR18A/MIR126/MIR125A/MIR17/MIR145/MIR31/MIR451A	11
GO:0001818	negative regulation of cytokine production	11/32	381/18888	1.72017e-11	2.52864e-09	1.34716e-09	MIR185/MIR125A/MIRLET7C/MIR877/MIR17/MIR145/MIR146B/MIR31/MIRLET7F1/MIR136/MIR590	11
GO:0061157	mRNA destabilization	8/32	198/18888	1.07308e-09	1.19891e-07	6.3873e-08	MIR199B/MIR185/MIR18A/MIR125A/MIR665/MIRLET7C/MIR145/MIR326	8
GO:0050779	RNA destabilization	8/32	202/18888	1.25716e-09	1.19891e-07	6.3873e-08	MIR199B/MIR185/MIR18A/MIR125A/MIR665/MIRLET7C/MIR145/MIR326	8
GO:0061014	positive regulation of mRNA catabolic process	8/32	203/18888	1.30725e-09	1.19891e-07	6.3873e-08	MIR199B/MIR185/MIR18A/MIR125A/MIR665/MIRLET7C/MIR145/MIR326	8
GO:0017148	negative regulation of translation	8/32	206/18888	1.46805e-09	1.19891e-07	6.3873e-08	MIR126/MIR125A/MIR877/MIR10B/MIR17/MIR145/MIR31/MIR590	8
GO:0034249	negative regulation of amide metabolic process	8/32	234/18888	4.00786e-09	2.94578e-07	1.5694e-07	MIR126/MIR125A/MIR877/MIR10B/MIR17/MIR145/MIR31/MIR590	8
GO:1903313	positive regulation of mRNA metabolic process	8/32	240/18888	4.88917e-09	3.26685e-07	1.74045e-07	MIR199B/MIR185/MIR18A/MIR125A/MIR665/MIRLET7C/MIR145/MIR326	8
GO:0016525	negative regulation of angiogenesis	7/32	153/18888	5.66225e-09	3.46813e-07	1.84768e-07	MIR199B/MIR185/MIR505/MIR18A/MIR125A/MIR17/MIR145	7
GO:2000181	negative regulation of blood vessel morphogenesis	7/32	155/18888	6.198e-09	3.50425e-07	1.86693e-07	MIR199B/MIR185/MIR505/MIR18A/MIR125A/MIR17/MIR145	7
GO:1901343	negative regulation of vasculature development	7/32	157/18888	6.77621e-09	3.55751e-07	1.8953e-07	MIR199B/MIR185/MIR505/MIR18A/MIR125A/MIR17/MIR145	7
GO:0043488	regulation of mRNA stability	8/32	273/18888	1.33893e-08	6.56073e-07	3.4953e-07	MIR199B/MIR185/MIR18A/MIR125A/MIR665/MIRLET7C/MIR145/MIR326	8
GO:0043487	regulation of RNA stability	8/32	285/18888	1.87145e-08	8.59698e-07	4.58013e-07	MIR199B/MIR185/MIR18A/MIR125A/MIR665/MIRLET7C/MIR145/MIR326	8
GO:0061013	regulation of mRNA catabolic process	8/32	290/18888	2.14227e-08	9.26218e-07	4.93452e-07	MIR199B/MIR185/MIR18A/MIR125A/MIR665/MIRLET7C/MIR145/MIR326	8
GO:0002040	sprouting angiogenesis	7/32	194/18888	2.93055e-08	1.19664e-06	6.37523e-07	MIR18A/MIR126/MIR125A/MIR10B/MIR17/MIR31/MIRLET7F1	7
GO:1903670	regulation of sprouting angiogenesis	5/32	62/18888	6.08047e-08	2.35218e-06	1.25315e-06	MIR18A/MIR126/MIR125A/MIR17/MIR31	5
GO:0006402	mRNA catabolic process	8/32	348/18888	8.76301e-08	3.22041e-06	1.7157e-06	MIR199B/MIR185/MIR18A/MIR125A/MIR665/MIRLET7C/MIR145/MIR326	8
GO:0032372	negative regulation of sterol transport	4/32	32/18888	2.35946e-07	7.88275e-06	4.19962e-06	MIR185/MIR17/MIR145/MIR33B	4
GO:0032375	negative regulation of cholesterol transport	4/32	32/18888	2.35946e-07	7.88275e-06	4.19962e-06	MIR185/MIR17/MIR145/MIR33B	4
GO:0006401	RNA catabolic process	8/32	404/18888	2.74251e-07	8.39893e-06	4.47462e-06	MIR199B/MIR185/MIR18A/MIR125A/MIR665/MIRLET7C/MIR145/MIR326	8
GO:1903311	regulation of mRNA metabolic process	8/32	404/18888	2.74251e-07	8.39893e-06	4.47462e-06	MIR199B/MIR185/MIR18A/MIR125A/MIR665/MIRLET7C/MIR145/MIR326	8
GO:0090050	positive regulation of cell migration involved in sprouting angiogenesis	4/32	36/18888	3.84666e-07	1.13092e-05	6.02508e-06	MIR126/MIR10B/MIR31/MIRLET7F1	4
GO:0031331	positive regulation of cellular catabolic process	8/32	432/18888	4.56044e-07	1.2892e-05	6.86835e-06	MIR199B/MIR185/MIR18A/MIR125A/MIR665/MIRLET7C/MIR145/MIR326	8
GO:0032410	negative regulation of transporter activity	5/32	96/18888	5.51517e-07	1.50135e-05	7.99861e-06	MIR30D/MIR17/MIR326/MIR33B/MIR451A	5
GO:0006417	regulation of translation	8/32	451/18888	6.31372e-07	1.61137e-05	8.58474e-06	MIR126/MIR125A/MIR877/MIR10B/MIR17/MIR145/MIR31/MIR590	8
GO:0045766	positive regulation of angiogenesis	6/32	187/18888	6.35779e-07	1.61137e-05	8.58474e-06	MIR199B/MIR99B/MIR126/MIR125A/MIR31/MIR451A	6
GO:1904018	positive regulation of vasculature development	6/32	190/18888	6.97902e-07	1.70986e-05	9.10946e-06	MIR199B/MIR99B/MIR126/MIR125A/MIR31/MIR451A	6
GO:0090101	negative regulation of transmembrane receptor protein serine/threonine kinase signaling pathway	6/32	198/18888	8.88294e-07	2.10612e-05	1.12206e-05	MIR199B/MIR18A/MIR323A/MIR17/MIR145/MIRLET7F1	6
GO:1905699	regulation of xenobiotic detoxification by transmembrane export across the plasma membrane	3/32	13/18888	1.24884e-06	2.69969e-05	1.43829e-05	MIR185/MIR326/MIR451A	3
GO:1905700	negative regulation of xenobiotic detoxification by transmembrane export across the plasma membrane	3/32	13/18888	1.24884e-06	2.69969e-05	1.43829e-05	MIR185/MIR326/MIR451A	3
GO:2001024	negative regulation of response to drug	3/32	13/18888	1.24884e-06	2.69969e-05	1.43829e-05	MIR185/MIR326/MIR451A	3
GO:0032369	negative regulation of lipid transport	4/32	49/18888	1.36243e-06	2.8611e-05	1.52428e-05	MIR185/MIR17/MIR145/MIR33B	4
GO:0030512	negative regulation of transforming growth factor beta receptor signaling pathway	5/32	127/18888	2.21058e-06	4.51328e-05	2.40449e-05	MIR18A/MIR323A/MIR17/MIR145/MIRLET7F1	5
GO:0090287	regulation of cellular response to growth factor stimulus	7/32	373/18888	2.43463e-06	4.71336e-05	2.51109e-05	MIR199B/MIR18A/MIR323A/MIR10B/MIR17/MIR145/MIRLET7F1	7
GO:2001023	regulation of response to drug	3/32	16/18888	2.43684e-06	4.71336e-05	2.51109e-05	MIR185/MIR326/MIR451A	3
GO:0030336	negative regulation of cell migration	7/32	381/18888	2.80154e-06	5.27982e-05	2.81288e-05	MIR185/MIR505/MIR126/MIR665/MIR145/MIR31/MIR451A	7
GO:0036166	phenotypic switching	3/32	17/18888	2.95562e-06	5.43094e-05	2.89339e-05	MIR199B/MIR18A/MIR145	3
GO:0033002	muscle cell proliferation	6/32	251/18888	3.51857e-06	6.30767e-05	3.36048e-05	MIR199B/MIR185/MIR665/MIR17/MIR145/MIR590	6
GO:2000146	negative regulation of cell motility	7/32	396/18888	3.6147e-06	6.32573e-05	3.3701e-05	MIR185/MIR505/MIR126/MIR665/MIR145/MIR31/MIR451A	7
GO:1905953	negative regulation of lipid localization	4/32	67/18888	4.82456e-06	8.24663e-05	4.39348e-05	MIR185/MIR17/MIR145/MIR33B	4
GO:0042985	negative regulation of amyloid precursor protein biosynthetic process	3/32	20/18888	4.93791e-06	8.24856e-05	4.3945e-05	MIR323A/MIR17/MIR31	3
GO:0043535	regulation of blood vessel endothelial cell migration	5/32	156/18888	6.06137e-06	9.90023e-05	5.27445e-05	MIR505/MIR126/MIR10B/MIR31/MIRLET7F1	5
GO:0040013	negative regulation of locomotion	7/32	431/18888	6.30402e-06	0.000100727	5.36635e-05	MIR185/MIR505/MIR126/MIR665/MIR145/MIR31/MIR451A	7
GO:0032700	negative regulation of interleukin-17 production	3/32	22/18888	6.65516e-06	0.000104075	5.54473e-05	MIR146B/MIRLET7F1/MIR136	3
GO:0043536	positive regulation of blood vessel endothelial cell migration	4/32	77/18888	8.41764e-06	0.000128895	6.86702e-05	MIR126/MIR10B/MIR31/MIRLET7F1	4
GO:1990961	xenobiotic detoxification by transmembrane export across the plasma membrane	3/32	24/18888	8.72667e-06	0.0001309	6.97383e-05	MIR185/MIR326/MIR451A	3
GO:0010561	negative regulation of glycoprotein biosynthetic process	3/32	25/18888	9.90525e-06	0.00014293	7.61476e-05	MIR323A/MIR17/MIR31	3
GO:0051051	negative regulation of transport	7/32	462/18888	9.91761e-06	0.00014293	7.61476e-05	MIR185/MIR30D/MIR17/MIR145/MIR326/MIR33B/MIR451A	7
GO:0090049	regulation of cell migration involved in sprouting angiogenesis	4/32	82/18888	1.08152e-05	0.000151668	8.08026e-05	MIR126/MIR10B/MIR31/MIRLET7F1	4
GO:0017015	regulation of transforming growth factor beta receptor signaling pathway	5/32	177/18888	1.12018e-05	0.000151668	8.08026e-05	MIR18A/MIR323A/MIR17/MIR145/MIRLET7F1	5
GO:0032371	regulation of sterol transport	4/32	83/18888	1.13493e-05	0.000151668	8.08026e-05	MIR185/MIR17/MIR145/MIR33B	4
GO:0032374	regulation of cholesterol transport	4/32	83/18888	1.13493e-05	0.000151668	8.08026e-05	MIR185/MIR17/MIR145/MIR33B	4
GO:1903844	regulation of cellular response to transforming growth factor beta stimulus	5/32	180/18888	1.21518e-05	0.000156566	8.34124e-05	MIR18A/MIR323A/MIR17/MIR145/MIRLET7F1	5
GO:0042983	amyloid precursor protein biosynthetic process	3/32	27/18888	1.25679e-05	0.000156566	8.34124e-05	MIR323A/MIR17/MIR31	3
GO:0042984	regulation of amyloid precursor protein biosynthetic process	3/32	27/18888	1.25679e-05	0.000156566	8.34124e-05	MIR323A/MIR17/MIR31	3
GO:0046618	xenobiotic export from cell	3/32	27/18888	1.25679e-05	0.000156566	8.34124e-05	MIR185/MIR326/MIR451A	3
GO:0043534	blood vessel endothelial cell migration	5/32	183/18888	1.31638e-05	0.000161089	8.58221e-05	MIR505/MIR126/MIR10B/MIR31/MIRLET7F1	5
GO:0090092	regulation of transmembrane receptor protein serine/threonine kinase signaling pathway	6/32	317/18888	1.33693e-05	0.000161089	8.58221e-05	MIR199B/MIR18A/MIR323A/MIR17/MIR145/MIRLET7F1	6
GO:1903019	negative regulation of glycoprotein metabolic process	3/32	28/18888	1.40599e-05	0.000163543	8.7129e-05	MIR323A/MIR17/MIR31	3
GO:1903672	positive regulation of sprouting angiogenesis	3/32	28/18888	1.40599e-05	0.000163543	8.7129e-05	MIR126/MIR125A/MIR31	3
GO:1905952	regulation of lipid localization	5/32	186/18888	1.42404e-05	0.000163543	8.7129e-05	MIR185/MIR10B/MIR17/MIR145/MIR33B	5
GO:0002042	cell migration involved in sprouting angiogenesis	4/32	98/18888	2.19163e-05	0.000247822	0.00013203	MIR126/MIR10B/MIR31/MIRLET7F1	4
GO:0010984	regulation of lipoprotein particle clearance	3/32	36/18888	3.03624e-05	0.000338127	0.00018014	MIR185/MIR17/MIR33B	3
GO:0141091	transforming growth factor beta receptor superfamily signaling pathway	6/32	388/18888	4.16747e-05	0.000457178	0.000243566	MIR199B/MIR18A/MIR323A/MIR17/MIR145/MIRLET7F1	6
GO:0010594	regulation of endothelial cell migration	5/32	234/18888	4.28542e-05	0.000463203	0.000246776	MIR505/MIR126/MIR10B/MIR31/MIRLET7F1	5
GO:0007179	transforming growth factor beta receptor signaling pathway	5/32	245/18888	5.33187e-05	0.00056796	0.000302586	MIR18A/MIR323A/MIR17/MIR145/MIRLET7F1	5
GO:0007178	transmembrane receptor protein serine/threonine kinase signaling pathway	6/32	417/18888	6.22135e-05	0.000653242	0.000348021	MIR199B/MIR18A/MIR323A/MIR17/MIR145/MIRLET7F1	6
GO:0010595	positive regulation of endothelial cell migration	4/32	131/18888	6.83581e-05	0.000707651	0.000377008	MIR126/MIR10B/MIR31/MIRLET7F1	4
GO:0030301	cholesterol transport	4/32	132/18888	7.04108e-05	0.000710906	0.000378742	MIR185/MIR17/MIR145/MIR33B	4
GO:0032409	regulation of transporter activity	5/32	260/18888	7.06586e-05	0.000710906	0.000378742	MIR30D/MIR17/MIR326/MIR33B/MIR451A	5
GO:0032620	interleukin-17 production	3/32	48/18888	7.25414e-05	0.000710906	0.000378742	MIR146B/MIRLET7F1/MIR136	3
GO:0032660	regulation of interleukin-17 production	3/32	48/18888	7.25414e-05	0.000710906	0.000378742	MIR146B/MIRLET7F1/MIR136	3
GO:0051150	regulation of smooth muscle cell differentiation	3/32	49/18888	7.71835e-05	0.000746446	0.000397677	MIR199B/MIR18A/MIR145	3
GO:0010719	negative regulation of epithelial to mesenchymal transition	3/32	51/18888	8.70415e-05	0.000830851	0.000442644	MIR18A/MIR145/MIR590	3
GO:0034763	negative regulation of transmembrane transport	4/32	144/18888	9.86931e-05	0.000929993	0.000495463	MIR185/MIR30D/MIR326/MIR451A	4
GO:0015918	sterol transport	4/32	145/18888	0.000101373	0.00094315	0.000502473	MIR185/MIR17/MIR145/MIR33B	4
GO:0010559	regulation of glycoprotein biosynthetic process	3/32	55/18888	0.00010915	0.000990436	0.000527665	MIR323A/MIR17/MIR31	3
GO:0034381	plasma lipoprotein particle clearance	3/32	55/18888	0.00010915	0.000990436	0.000527665	MIR185/MIR17/MIR33B	3
GO:0043542	endothelial cell migration	5/32	286/18888	0.000110705	0.000992293	0.000528655	MIR505/MIR126/MIR10B/MIR31/MIRLET7F1	5
GO:0090118	receptor-mediated endocytosis involved in cholesterol transport	2/32	10/18888	0.000124078	0.00109876	0.000585378	MIR185/MIR17	2
GO:0010632	regulation of epithelial cell migration	5/32	298/18888	0.000134216	0.00116262	0.000619399	MIR505/MIR126/MIR10B/MIR31/MIRLET7F1	5
GO:0032368	regulation of lipid transport	4/32	156/18888	0.000134453	0.00116262	0.000619399	MIR185/MIR17/MIR145/MIR33B	4
GO:0071560	cellular response to transforming growth factor beta stimulus	5/32	302/18888	0.000142849	0.00122086	0.000650426	MIR18A/MIR323A/MIR17/MIR145/MIRLET7F1	5
GO:0042908	xenobiotic transport	3/32	61/18888	0.000148706	0.00124203	0.000661705	MIR185/MIR326/MIR451A	3
GO:1903018	regulation of glycoprotein metabolic process	3/32	61/18888	0.000148706	0.00124203	0.000661705	MIR323A/MIR17/MIR31	3
GO:0010982	regulation of high-density lipoprotein particle clearance	2/32	11/18888	0.000151491	0.00125107	0.000666523	MIR185/MIR33B	2
GO:2000351	regulation of endothelial cell apoptotic process	3/32	62/18888	0.000156087	0.00127471	0.000679117	MIR126/MIR125A/MIR590	3
GO:0071559	response to transforming growth factor beta	5/32	309/18888	0.000158975	0.00128403	0.000684079	MIR18A/MIR323A/MIR17/MIR145/MIRLET7F1	5
GO:0001667	ameboidal-type cell migration	6/32	498/18888	0.00016485	0.00131701	0.000701649	MIR505/MIR126/MIR10B/MIR145/MIR31/MIRLET7F1	6
GO:0051147	regulation of muscle cell differentiation	4/32	165/18888	0.000166839	0.00131857	0.00070248	MIR199B/MIR18A/MIR145/MIR590	4
GO:0032380	regulation of intracellular sterol transport	2/32	12/18888	0.000181596	0.00136197	0.000725605	MIR185/MIR17	2
GO:0032383	regulation of intracellular cholesterol transport	2/32	12/18888	0.000181596	0.00136197	0.000725605	MIR185/MIR17	2
GO:0070103	regulation of interleukin-6-mediated signaling pathway	2/32	12/18888	0.000181596	0.00136197	0.000725605	MIR125A/MIRLET7C	2
GO:0090677	reversible differentiation	2/32	12/18888	0.000181596	0.00136197	0.000725605	MIR18A/MIR145	2
GO:1901202	negative regulation of extracellular matrix assembly	2/32	12/18888	0.000181596	0.00136197	0.000725605	MIR18A/MIR145	2
GO:0048660	regulation of smooth muscle cell proliferation	4/32	174/18888	0.000204528	0.00148018	0.00078858	MIR185/MIR665/MIR17/MIR145	4
GO:0010611	regulation of cardiac muscle hypertrophy	3/32	68/18888	0.000205412	0.00148018	0.00078858	MIR199B/MIR17/MIR145	3
GO:0045668	negative regulation of osteoblast differentiation	3/32	68/18888	0.000205412	0.00148018	0.00078858	MIR18A/MIR665/MIR17	3
GO:0072577	endothelial cell apoptotic process	3/32	68/18888	0.000205412	0.00148018	0.00078858	MIR126/MIR125A/MIR590	3
GO:0032377	regulation of intracellular lipid transport	2/32	13/18888	0.000214387	0.00150071	0.000799518	MIR185/MIR17	2
GO:1904995	negative regulation of leukocyte adhesion to vascular endothelial cell	2/32	13/18888	0.000214387	0.00150071	0.000799518	MIR125A/MIR31	2
GO:1905065	positive regulation of vascular associated smooth muscle cell differentiation	2/32	13/18888	0.000214387	0.00150071	0.000799518	MIR18A/MIR145	2
GO:0010634	positive regulation of epithelial cell migration	4/32	177/18888	0.000218355	0.00151406	0.000806632	MIR126/MIR10B/MIR31/MIRLET7F1	4
GO:0048659	smooth muscle cell proliferation	4/32	178/18888	0.00022311	0.00153257	0.000816495	MIR185/MIR665/MIR17/MIR145	4
GO:0014743	regulation of muscle hypertrophy	3/32	71/18888	0.000233457	0.00157423	0.000838686	MIR199B/MIR17/MIR145	3
GO:0048662	negative regulation of smooth muscle cell proliferation	3/32	71/18888	0.000233457	0.00157423	0.000838686	MIR185/MIR665/MIR145	3
GO:1903845	negative regulation of cellular response to transforming growth factor beta stimulus	2/32	14/18888	0.000249853	0.00166947	0.00088943	MIR18A/MIR145	2
GO:0001837	epithelial to mesenchymal transition	4/32	187/18888	0.00026933	0.0017834	0.000950126	MIR18A/MIR145/MIR326/MIR590	4
GO:0010989	negative regulation of low-density lipoprotein particle clearance	2/32	15/18888	0.000287987	0.00188992	0.00100687	MIR185/MIR17	2
GO:0051145	smooth muscle cell differentiation	3/32	78/18888	0.000308252	0.002005	0.00106818	MIR199B/MIR18A/MIR145	3
GO:0002534	cytokine production involved in inflammatory response	3/32	80/18888	0.000332139	0.0021228	0.00113095	MIR125A/MIR17/MIR136	3
GO:1900015	regulation of cytokine production involved in inflammatory response	3/32	80/18888	0.000332139	0.0021228	0.00113095	MIR125A/MIR17/MIR136	3
GO:0050728	negative regulation of inflammatory response	4/32	201/18888	0.000354388	0.00224547	0.0011963	MIR126/MIR145/MIR31/MIR590	4
GO:0140115	export across plasma membrane	3/32	83/18888	0.000370159	0.00232536	0.00123886	MIR185/MIR326/MIR451A	3
GO:0010631	epithelial cell migration	5/32	375/18888	0.000388964	0.00242278	0.00129076	MIR505/MIR126/MIR10B/MIR31/MIRLET7F1	5
GO:0090132	epithelium migration	5/32	378/18888	0.000403409	0.00249164	0.00132745	MIR505/MIR126/MIR10B/MIR31/MIRLET7F1	5
GO:0034384	high-density lipoprotein particle clearance	2/32	18/18888	0.000418309	0.00256214	0.00136501	MIR185/MIR33B	2
GO:0090130	tissue migration	5/32	383/18888	0.000428385	0.00260217	0.00138633	MIR505/MIR126/MIR10B/MIR31/MIRLET7F1	5
GO:0045603	positive regulation of endothelial cell differentiation	2/32	19/18888	0.000467027	0.00281365	0.001499	MIR199B/MIR99B	2
GO:0097006	regulation of plasma lipoprotein particle levels	3/32	91/18888	0.000484946	0.00289785	0.00154386	MIR185/MIR17/MIR33B	3
GO:1904705	regulation of vascular associated smooth muscle cell proliferation	3/32	93/18888	0.000516814	0.00306337	0.00163204	MIR185/MIR665/MIR17	3
GO:0043502	regulation of muscle adaptation	3/32	94/18888	0.000533238	0.00313544	0.00167044	MIR199B/MIR17/MIR145	3
GO:1990874	vascular associated smooth muscle cell proliferation	3/32	95/18888	0.000549995	0.0032083	0.00170926	MIR185/MIR665/MIR17	3
GO:0042982	amyloid precursor protein metabolic process	3/32	96/18888	0.000567085	0.00328195	0.00174849	MIR323A/MIR17/MIR31	3
GO:0010985	negative regulation of lipoprotein particle clearance	2/32	21/18888	0.00057233	0.00328643	0.00175088	MIR185/MIR17	2
GO:0010988	regulation of low-density lipoprotein particle clearance	2/32	22/18888	0.000628897	0.00350181	0.00186563	MIR185/MIR17	2
GO:0090370	negative regulation of cholesterol efflux	2/32	22/18888	0.000628897	0.00350181	0.00186563	MIR145/MIR33B	2
GO:1903054	negative regulation of extracellular matrix organization	2/32	22/18888	0.000628897	0.00350181	0.00186563	MIR18A/MIR145	2
GO:1903589	positive regulation of blood vessel endothelial cell proliferation involved in sprouting angiogenesis	2/32	22/18888	0.000628897	0.00350181	0.00186563	MIR126/MIR10B	2
GO:0003300	cardiac muscle hypertrophy	3/32	101/18888	0.00065764	0.0036072	0.00192178	MIR199B/MIR17/MIR145	3
GO:0042632	cholesterol homeostasis	3/32	101/18888	0.00065764	0.0036072	0.00192178	MIR185/MIR33B/MIR590	3
GO:0055092	sterol homeostasis	3/32	102/18888	0.000676791	0.00368475	0.00196309	MIR185/MIR33B/MIR590	3
GO:0014897	striated muscle hypertrophy	3/32	104/18888	0.000716154	0.00387039	0.00206199	MIR199B/MIR17/MIR145	3
GO:0051152	positive regulation of smooth muscle cell differentiation	2/32	24/18888	0.000749822	0.00400257	0.00213241	MIR18A/MIR145	2
GO:0002532	production of molecular mediator involved in inflammatory response	3/32	106/18888	0.000756949	0.00400257	0.00213241	MIR125A/MIR17/MIR136	3
GO:0014896	muscle hypertrophy	3/32	106/18888	0.000756949	0.00400257	0.00213241	MIR199B/MIR17/MIR145	3
GO:1905063	regulation of vascular associated smooth muscle cell differentiation	2/32	25/18888	0.000814163	0.00427435	0.00227721	MIR18A/MIR145	2
GO:0070102	interleukin-6-mediated signaling pathway	2/32	26/18888	0.000881078	0.00456051	0.00242966	MIR125A/MIRLET7C	2
GO:2000773	negative regulation of cellular senescence	2/32	26/18888	0.000881078	0.00456051	0.00242966	MIR17/MIR590	2
GO:1904035	regulation of epithelial cell apoptotic process	3/32	115/18888	0.00095881	0.00492815	0.00262552	MIR126/MIR125A/MIR590	3
GO:1904046	negative regulation of vascular endothelial growth factor production	2/32	28/18888	0.0010226	0.0052195	0.00278075	MIR125A/MIR17	2
GO:0048762	mesenchymal cell differentiation	4/32	269/18888	0.00105688	0.00532853	0.00283883	MIR18A/MIR145/MIR326/MIR590	4
GO:0043500	muscle adaptation	3/32	119/18888	0.00105846	0.00532853	0.00283883	MIR199B/MIR17/MIR145	3
GO:0010717	regulation of epithelial to mesenchymal transition	3/32	120/18888	0.00108435	0.00541229	0.00288345	MIR18A/MIR145/MIR590	3
GO:1901201	regulation of extracellular matrix assembly	2/32	29/18888	0.00109718	0.00541229	0.00288345	MIR18A/MIR145	2
GO:1903671	negative regulation of sprouting angiogenesis	2/32	29/18888	0.00109718	0.00541229	0.00288345	MIR18A/MIR17	2
GO:0032682	negative regulation of chemokine production	2/32	31/18888	0.00125397	0.00614447	0.00327353	MIR17/MIR590	2
GO:0031348	negative regulation of defense response	4/32	291/18888	0.00141258	0.00687061	0.00366039	MIR126/MIR145/MIR31/MIR590	4
GO:1905207	regulation of cardiocyte differentiation	2/32	33/18888	0.00142086	0.00687061	0.00366039	MIR145/MIR590	2
GO:0034383	low-density lipoprotein particle clearance	2/32	34/18888	0.00150807	0.00724466	0.00385967	MIR185/MIR17	2
GO:0090288	negative regulation of cellular response to growth factor stimulus	3/32	137/18888	0.00158739	0.00752801	0.00401062	MIR199B/MIR18A/MIR145	3
GO:0010614	negative regulation of cardiac muscle hypertrophy	2/32	35/18888	0.00159778	0.00752801	0.00401062	MIR199B/MIR145	2
GO:0032367	intracellular cholesterol transport	2/32	35/18888	0.00159778	0.00752801	0.00401062	MIR185/MIR17	2
GO:1904893	negative regulation of receptor signaling pathway via STAT	2/32	36/18888	0.00168998	0.00786163	0.00418836	MIR125A/MIRLET7C	2
GO:2000352	negative regulation of endothelial cell apoptotic process	2/32	36/18888	0.00168998	0.00786163	0.00418836	MIR126/MIR590	2
GO:0014741	negative regulation of muscle hypertrophy	2/32	37/18888	0.00178467	0.00814739	0.00434061	MIR199B/MIR145	2
GO:0048261	negative regulation of receptor-mediated endocytosis	2/32	37/18888	0.00178467	0.00814739	0.00434061	MIR185/MIR17	2
GO:0060392	negative regulation of SMAD protein signal transduction	2/32	37/18888	0.00178467	0.00814739	0.00434061	MIR323A/MIR145	2
GO:0015850	organic hydroxy compound transport	4/32	311/18888	0.0018021	0.00817619	0.00435595	MIR185/MIR17/MIR145/MIR33B	4
GO:0032366	intracellular sterol transport	2/32	38/18888	0.00188183	0.00848554	0.00452076	MIR185/MIR17	2
GO:1904019	epithelial cell apoptotic process	3/32	147/18888	0.00194155	0.00870148	0.0046358	MIR126/MIR125A/MIR590	3
GO:0035886	vascular associated smooth muscle cell differentiation	2/32	40/18888	0.00208354	0.00922531	0.00491488	MIR18A/MIR145	2
GO:0071354	cellular response to interleukin-6	2/32	40/18888	0.00208354	0.00922531	0.00491488	MIR125A/MIRLET7C	2
GO:1900016	negative regulation of cytokine production involved in inflammatory response	2/32	41/18888	0.00218808	0.00957283	0.00510003	MIR125A/MIR136	2
GO:1904994	regulation of leukocyte adhesion to vascular endothelial cell	2/32	41/18888	0.00218808	0.00957283	0.00510003	MIR125A/MIR31	2
GO:0071456	cellular response to hypoxia	3/32	154/18888	0.00221658	0.00964014	0.00513589	MIR126/MIR17/MIR145	3
GO:0051154	negative regulation of striated muscle cell differentiation	2/32	42/18888	0.00229506	0.00982579	0.00523479	MIR199B/MIR590	2
GO:1904706	negative regulation of vascular associated smooth muscle cell proliferation	2/32	42/18888	0.00229506	0.00982579	0.00523479	MIR185/MIR665	2
GO:0045667	regulation of osteoblast differentiation	3/32	156/18888	0.00229937	0.00982579	0.00523479	MIR18A/MIR665/MIR17	3
GO:0098754	detoxification	3/32	158/18888	0.00238406	0.0100835	0.00537207	MIR185/MIR326/MIR451A	3
GO:0060485	mesenchyme development	4/32	336/18888	0.0023871	0.0100835	0.00537207	MIR18A/MIR145/MIR326/MIR590	4
GO:0036294	cellular response to decreased oxygen levels	3/32	161/18888	0.0025147	0.0105085	0.00559849	MIR126/MIR17/MIR145	3
GO:0070741	response to interleukin-6	2/32	44/18888	0.00251631	0.0105085	0.00559849	MIR125A/MIRLET7C	2
GO:0035051	cardiocyte differentiation	3/32	165/18888	0.00269568	0.0111939	0.00596369	MIR199B/MIR145/MIR590	3
GO:0045601	regulation of endothelial cell differentiation	2/32	46/18888	0.00274724	0.011344	0.00604361	MIR199B/MIR99B	2
GO:0060043	regulation of cardiac muscle cell proliferation	2/32	48/18888	0.00298778	0.0122001	0.00649974	MIR199B/MIR590	2
GO:1903587	regulation of blood vessel endothelial cell proliferation involved in sprouting angiogenesis	2/32	48/18888	0.00298778	0.0122001	0.00649974	MIR126/MIR10B	2
GO:0055088	lipid homeostasis	3/32	176/18888	0.00323432	0.0131338	0.00699719	MIR185/MIR33B/MIR590	3
GO:0071453	cellular response to oxygen levels	3/32	177/18888	0.00328632	0.0132717	0.00707062	MIR126/MIR17/MIR145	3
GO:0010665	regulation of cardiac muscle cell apoptotic process	2/32	51/18888	0.00336648	0.0134476	0.00716436	MIR17/MIR145	2
GO:0032387	negative regulation of intracellular transport	2/32	51/18888	0.00336648	0.0134476	0.00716436	MIR185/MIR17	2
GO:0032365	intracellular lipid transport	2/32	52/18888	0.00349745	0.0138206	0.00736305	MIR185/MIR17	2
GO:1904752	regulation of vascular associated smooth muscle cell migration	2/32	52/18888	0.00349745	0.0138206	0.00736305	MIR665/MIR451A	2
GO:0010662	regulation of striated muscle cell apoptotic process	2/32	53/18888	0.00363077	0.0142707	0.00760286	MIR17/MIR145	2
GO:0010656	negative regulation of muscle cell apoptotic process	2/32	54/18888	0.00376644	0.0145702	0.00776242	MIR17/MIR145	2
GO:0010874	regulation of cholesterol efflux	2/32	54/18888	0.00376644	0.0145702	0.00776242	MIR145/MIR33B	2
GO:1904738	vascular associated smooth muscle cell migration	2/32	54/18888	0.00376644	0.0145702	0.00776242	MIR665/MIR451A	2
GO:0002043	blood vessel endothelial cell proliferation involved in sprouting angiogenesis	2/32	55/18888	0.00390445	0.0147926	0.00788094	MIR126/MIR10B	2
GO:0010659	cardiac muscle cell apoptotic process	2/32	55/18888	0.00390445	0.0147926	0.00788094	MIR17/MIR145	2
GO:0085029	extracellular matrix assembly	2/32	55/18888	0.00390445	0.0147926	0.00788094	MIR18A/MIR145	2
GO:2000772	regulation of cellular senescence	2/32	55/18888	0.00390445	0.0147926	0.00788094	MIR17/MIR590	2
GO:0010658	striated muscle cell apoptotic process	2/32	57/18888	0.00418746	0.0157835	0.00840884	MIR17/MIR145	2
GO:0061756	leukocyte adhesion to vascular endothelial cell	2/32	58/18888	0.00433245	0.0162467	0.00865559	MIR125A/MIR31	2
GO:0060038	cardiac muscle cell proliferation	2/32	60/18888	0.00462933	0.0172719	0.00920177	MIR199B/MIR590	2
GO:0010574	regulation of vascular endothelial growth factor production	2/32	61/18888	0.00478122	0.0177485	0.00945568	MIR125A/MIR17	2
GO:0010573	vascular endothelial growth factor production	2/32	65/18888	0.00541154	0.0196905	0.0104903	MIR125A/MIR17	2
GO:0032613	interleukin-10 production	2/32	65/18888	0.00541154	0.0196905	0.0104903	MIRLET7C/MIR145	2
GO:0032653	regulation of interleukin-10 production	2/32	65/18888	0.00541154	0.0196905	0.0104903	MIRLET7C/MIR145	2
GO:1904036	negative regulation of epithelial cell apoptotic process	2/32	65/18888	0.00541154	0.0196905	0.0104903	MIR126/MIR590	2
GO:0050727	regulation of inflammatory response	4/32	425/18888	0.00552063	0.0199885	0.0106491	MIR126/MIR145/MIR31/MIR590	4
GO:0051898	negative regulation of phosphatidylinositol 3-kinase/protein kinase B signal transduction	2/32	66/18888	0.00557477	0.0200856	0.0107008	MIR145/MIRLET7F1	2
GO:0042692	muscle cell differentiation	4/32	428/18888	0.00565863	0.0202883	0.0108088	MIR199B/MIR18A/MIR145/MIR590	4
GO:0055021	regulation of cardiac muscle tissue growth	2/32	67/18888	0.00574026	0.020481	0.0109115	MIR199B/MIR590	2
GO:0051148	negative regulation of muscle cell differentiation	2/32	72/18888	0.00660111	0.023326	0.0124272	MIR199B/MIR590	2
GO:1903053	regulation of extracellular matrix organization	2/32	72/18888	0.00660111	0.023326	0.0124272	MIR18A/MIR145	2
GO:0030858	positive regulation of epithelial cell differentiation	2/32	73/18888	0.00677992	0.0237297	0.0126423	MIR199B/MIR99B	2
GO:0060420	regulation of heart growth	2/32	73/18888	0.00677992	0.0237297	0.0126423	MIR199B/MIR590	2
GO:0033344	cholesterol efflux	2/32	74/18888	0.00696092	0.0242478	0.0129182	MIR145/MIR33B	2
GO:0006869	lipid transport	4/32	456/18888	0.00705995	0.0243618	0.012979	MIR185/MIR17/MIR145/MIR33B	4
GO:0032102	negative regulation of response to external stimulus	4/32	456/18888	0.00705995	0.0243618	0.012979	MIR126/MIR145/MIR31/MIR590	4
GO:0045806	negative regulation of endocytosis	2/32	75/18888	0.00714411	0.0244229	0.0130115	MIR185/MIR17	2
GO:0060390	regulation of SMAD protein signal transduction	2/32	75/18888	0.00714411	0.0244229	0.0130115	MIR323A/MIR145	2
GO:0090257	regulation of muscle system process	3/32	245/18888	0.00810185	0.0275688	0.0146876	MIR199B/MIR17/MIR145	3
GO:0051896	regulation of phosphatidylinositol 3-kinase/protein kinase B signal transduction	3/32	253/18888	0.00884404	0.0299556	0.0159592	MIR126/MIR145/MIRLET7F1	3
GO:0014855	striated muscle cell proliferation	2/32	84/18888	0.00888999	0.0299731	0.0159685	MIR199B/MIR590	2
GO:0034762	regulation of transmembrane transport	4/32	489/18888	0.00898747	0.0301634	0.0160699	MIR185/MIR30D/MIR326/MIR451A	4
GO:0051149	positive regulation of muscle cell differentiation	2/32	85/18888	0.00909464	0.0303844	0.0161876	MIR18A/MIR145	2
GO:0001649	osteoblast differentiation	3/32	257/18888	0.00922968	0.030696	0.0163536	MIR18A/MIR665/MIR17	3
GO:0009636	response to toxic substance	3/32	260/18888	0.00952533	0.0315366	0.0168014	MIR185/MIR326/MIR451A	3
GO:0010660	regulation of muscle cell apoptotic process	2/32	91/18888	0.0103665	0.0338639	0.0180414	MIR17/MIR145	2
GO:0014910	regulation of smooth muscle cell migration	2/32	91/18888	0.0103665	0.0338639	0.0180414	MIR665/MIR451A	2
GO:0055017	cardiac muscle tissue growth	2/32	91/18888	0.0103665	0.0338639	0.0180414	MIR199B/MIR590	2
GO:0060395	SMAD protein signal transduction	2/32	95/18888	0.0112558	0.0366062	0.0195023	MIR323A/MIR145	2
GO:0001960	negative regulation of cytokine-mediated signaling pathway	2/32	96/18888	0.0114832	0.0371813	0.0198087	MIR125A/MIRLET7C	2
GO:0051153	regulation of striated muscle cell differentiation	2/32	97/18888	0.0117126	0.0377579	0.0201159	MIR199B/MIR590	2
GO:0010657	muscle cell apoptotic process	2/32	98/18888	0.0119441	0.0381692	0.0203351	MIR17/MIR145	2
GO:0014909	smooth muscle cell migration	2/32	98/18888	0.0119441	0.0381692	0.0203351	MIR665/MIR451A	2
GO:0060419	heart growth	2/32	99/18888	0.0121776	0.0387469	0.0206428	MIR199B/MIR590	2
GO:0060761	negative regulation of response to cytokine stimulus	2/32	101/18888	0.0126506	0.0400783	0.0213521	MIR125A/MIRLET7C	2
GO:0046620	regulation of organ growth	2/32	102/18888	0.01289	0.0406617	0.0216629	MIR199B/MIR590	2
GO:0032642	regulation of chemokine production	2/32	104/18888	0.0133749	0.042011	0.0223818	MIR17/MIR590	2
GO:0032602	chemokine production	2/32	105/18888	0.0136203	0.0425998	0.0226955	MIR17/MIR590	2
GO:0043491	phosphatidylinositol 3-kinase/protein kinase B signal transduction	3/32	299/18888	0.0138779	0.0432214	0.0230266	MIR126/MIR145/MIRLET7F1	3
GO:0070372	regulation of ERK1 and ERK2 cascade	3/32	308/18888	0.0150189	0.0463472	0.024692	MIR185/MIR126/MIR145	3
GO:0001938	positive regulation of endothelial cell proliferation	2/32	111/18888	0.0151338	0.0463472	0.024692	MIR126/MIR10B	2
GO:0014812	muscle cell migration	2/32	111/18888	0.0151338	0.0463472	0.024692	MIR665/MIR451A	2
GO:0090398	cellular senescence	2/32	111/18888	0.0151338	0.0463472	0.024692	MIR17/MIR590	2
GO:0001666	response to hypoxia	3/32	313/18888	0.0156753	0.0478064	0.0254694	MIR126/MIR17/MIR145	3
GO:0048259	regulation of receptor-mediated endocytosis	2/32	115/18888	0.0161813	0.0491457	0.0261829	MIR185/MIR17	2

## Sheet: S7
Metabolite	M-1	M-8	M-9	M-10	M-11	M-2	M-3	M-4	M-5	M-6	M-7	SU-8	SU-1	SU-2	SU-9	SU-3	SU-4	SU-5	SU-6	SU-7	SU-10
Arachidonic Acid	332829	709785	268770	1.02161e+06	812378	269505	216819	230617	443384	397033	438766	331598	429800	750572	1.09107e+06	689746	523815	633773	718004	553117	661569
L-Arginine	618583	596410	491335		512615	594284	330654	413235	553994		460552	497670	603921	724137	627571	513140	167668	463209	600158	752998	626163
L-Leucine	868595	700837	1.26411e+06		1.51955e+06	1.16186e+06	1.14955e+06	2.27935e+06	1.78193e+06		1.11293e+06	1.67408e+06	1.64518e+06	1.43505e+06	2.04931e+06	1.60877e+06	2.24915e+06	1.48223e+06	1.21367e+06	2.01068e+06	1.25113e+06
LPC 20:4	3.8262e+06	6.07693e+06	1.90881e+06	1.0426e+07	7.49957e+06	4.97936e+06	1.86681e+06	4.72975e+06	3.45014e+06	8.37455e+06	3.79062e+06	6.29622e+06	8.93697e+06	5.13785e+06	5.51356e+06	8.49064e+06	9.45166e+06	8.54465e+06	9.66358e+06	8.37308e+06	8.78048e+06
LPC 20:5	88889.5	315340	69019.7	1.14427e+06	511223	162146	185265	220708	196595	385652	164355	661949	1.19002e+06	429238	233055	1.08979e+06	765700	1.42029e+06	470083	532045	426010
LPC 22:6	593963	1.11433e+06	402902	3.39962e+06	1.82684e+06	792819	518150	1.93089e+06	921660	3.59104e+06	955338	2.3191e+06	2.64505e+06	1.3215e+06	1.38002e+06	2.44462e+06	1.61237e+06	2.58072e+06	1.92374e+06	1.9356e+06	1.84306e+06
Sphingosine Phosphate	246722	288547	200676	421745	320299	273879	156540	314361	292364	279485	241982	276493	270254	400980	387450	303035	305252	256205	333770	388113	334313

## Sheet: S8
	L-Leucine		L-Arginine		LPC 22:6		LPC 20:5		LPC 20:4		Arachidonic Acid		Sphingosine Phosphate
	r value	p-value	r value	p-value	r value	p-value	r value	p-value	r value	p-value	r value	p-value	r value	p-value
hsa-let-7c-5p	0.347368	0.14533	0.2	0.41001	0.111688	0.62878	0.2	0.383014	0.324675	0.150995	0.503896	0.0212307	0.531169	0.0144645
hsa-miR-103a-3p	0.307975	0.199581	-0.53412	0.0184904	-0.145376	0.529508	-0.406494	0.0685968	-0.188773	0.412499	-0.168974	0.46404	-0.123323	0.594329
hsa-miR-10b-5p	0.364912	0.125064	0.229825	0.34234	0.462338	0.0362672	0.537662	0.0131471	0.57013	0.00794635	0.438961	0.0478683	0.437662	0.0485893
hsa-miR-125a-5p	0.47278	0.040932	0.0184846	0.940129	0.23993	0.294836	0.358442	0.111134	0.421226	0.057213	0.382021	0.087458	0.393894	0.0772706
hsa-miR-126-3p	0.464788	0.044961	0.0888011	0.717716	0.163052	0.480068	0.351948	0.118118	0.310554	0.170639	0.544762	0.0106624	0.489051	0.024458
hsa-miR-126-5p	0.498918	0.0296658	0.160905	0.510498	0.174329	0.449784	0.483117	0.0279446	0.433138	0.0498353	0.56164	0.00806208	0.586654	0.00518336
hsa-miR-1260a	-0.0947368	0.699383	-0.564912	0.0131243	-0.332468	0.141001	-0.493506	0.0244018	-0.450649	0.04175	-0.398701	0.0744706	-0.283117	0.21291
hsa-miR-136-3p	0.32247	0.178144	0.402647	0.0874198	0.201955	0.379996	0.0853425	0.713013	0.106189	0.646864	0.272966	0.231232	0.520524	0.0155559
hsa-miR-146b-5p	0.203541	0.403277	-0.403941	0.0863117	-0.370391	0.098371	-0.590909	0.00561613	-0.392474	0.0784393	-0.497765	0.0216651	-0.260766	0.253579
hsa-miR-17-5p	0.0832607	0.734703	-0.612195	0.00533564	-0.0427594	0.853987	-0.0597403	0.797288	-0.033137	0.886612	-0.0944104	0.683962	-0.237515	0.299869
hsa-miR-185-5p	-0.384211	0.10523	-0.505263	0.0290236	-0.292208	0.198091	-0.535065	0.0136618	-0.314286	0.165095	-0.37013	0.099341	-0.437662	0.0485893
hsa-miR-199b-5p	0.260935	0.280585	-0.0638454	0.795121	0.113102	0.625457	0.231169	0.311868	0.282539	0.214625	0.477987	0.0284084	0.410268	0.0647103
hsa-miR-23b-3p	-0.292913	0.223598	0.109482	0.655476	-0.126234	0.585585	-0.477922	0.0298648	-0.206032	0.370247	-0.0727979	0.753832	-0.0303497	0.896097
hsa-miR-30d-5p	0.352106	0.139294	0.0126356	0.959055	0.232669	0.310128	0.322078	0.154436	0.442799	0.0444081	0.187502	0.41571	0.312183	0.168289
hsa-miR-32-3p	0.0379407	0.877447	-0.194446	0.425052	0.168331	0.465767	0.25951	0.255956	0.453091	0.0391426	0.176747	0.443423	0.217427	0.343761
hsa-miR-509-3p	0.505263	0.0290236	0.185965	0.444249	0.250649	0.271882	0.353247	0.116696	0.327273	0.147609	0.0623377	0.788573	0.315584	0.163284
hsa-miR-548j-5p	0.259763	0.28283	0.307152	0.200846	0.121468	0.59993	0.327379	0.147435	0.41442	0.0617868	0.487171	0.0250964	0.45989	0.0359403
hsa-miR-554	0.50948	0.0258702	0.0519506	0.832719	0.460127	0.0358321	0.213034	0.353837	0.251768	0.270917	-0.114865	0.620041	0.178308	0.439343
hsa-miR-627-5p	0.184593	0.449328	-0.188155	0.440471	0.260333	0.254398	0.35531	0.113966	0.464479	0.0338972	0.400508	0.0719951	0.267917	0.240319
hsa-miR-628-3p	0.214412	0.378066	0.362039	0.127715	0	1	0.215865	0.347325	0.29779	0.189836	0.561769	0.0080445	0.485046	0.0258341
hsa-miR-652-3p	0.268421	0.265409	0.168421	0.489107	0.151948	0.509249	0.318182	0.159703	0.431169	0.0523236	0.505195	0.020859	0.555844	0.00997194
hsa-miR-665	0.526316	0.0222416	0.149123	0.540955	0.185714	0.418509	0.437662	0.0485893	0.415584	0.062202	0.219481	0.33752	0.363636	0.105771
hsa-miR-671-5p	-0.33348	0.162943	-0.382624	0.105918	-0.421565	0.0569919	-0.483923	0.0262306	-0.523547	0.0148616	-0.381293	0.0881141	-0.381293	0.0881141
hsa-miR-876-3p	0.0557731	0.820594	-0.759234	0.000163392	-0.0304285	0.895829	0.0780557	0.736639	-0.0648259	0.780112	-0.246074	0.282265	-0.338682	0.13315
hsa-miR-877-5p	0.247368	0.305866	0.219298	0.365418	0.254545	0.2643	0.342857	0.128429	0.442857	0.0457553	0.201299	0.379875	0.107792	0.640922
hsa-miR-99b-5p	0.0912281	0.710136	0.324561	0.175037	0.28961	0.202251	0.306494	0.176264	0.244156	0.284825	0.467532	0.0340221	0.427273	0.0546696

## Sheet: S9
Target score	miRNA	Gene	Function
90	hsa-miR-877-5p	ATP11B	ATPase phospholipid transporting 11B (putative)
84	hsa-miR-877-5p	PDE1C	phosphodiesterase 1C
84	hsa-miR-877-5p	DYRK1A	dual specificity tyrosine phosphorylation regulated kinase 1A
94	hsa-miR-665	ATP8A2	ATPase phospholipid transporting 8A2
85	hsa-miR-665	PLA2G2F	phospholipase A2 group IIF
91	hsa-miR-32-3p	PDE3A	phosphodiesterase 3A
86	hsa-miR-671-5p	PIK3IP1	phosphoinositide-3-kinase interacting protein 1
85	hsa-miR-671-5p	ATP8B4	ATPase phospholipid transporting 8B4 (putative)
84	hsa-miR-10b-5p	PLA1A	phospholipase A1 member A
98	hsa-miR-30d-5p	PLPP6	phospholipid phosphatase 6
81	hsa-miR-30d-5p	PLA2G12A	phospholipase A2 group XIIA
85	hsa-miR-185-5p	PNP	purine nucleoside phosphorylase
100	hsa-miR-126-5p	S1PR3	sphingosine-1-phosphate receptor 3
85	hsa-miR-126-5p	SGPP1	sphingosine-1-phosphate phosphatase 1
93	hsa-miR-126-5p	PLCB1	phospholipase C beta 1
97	hsa-miR-146b-5p	PPP1R11	protein phosphatase 1 regulatory inhibitor subunit 11
94	hsa-miR-146b-5p	PLSCR4	phospholipid scramblase 4
93	hsa-miR-146b-5p	APPL1	adaptor protein, phosphotyrosine interacting with PH domain and leucine zipper 1
85	hsa-miR-146b-5p	PTPRA	protein tyrosine phosphatase, receptor type A
99	hsa-miR-23b-3p	ATP11C	ATPase phospholipid transporting 11C
87	hsa-miR-23b-3p	PDPK1	3-phosphoinositide dependent protein kinase 1

## Sheet: S10
Patients	Group	hsa-let-7c-5p	hsa-let-7f-1-3p	hsa-miR-103a-3p	hsa-miR-10b-5p	hsa-miR-125a-5p	hsa-miR-126-3p	hsa-miR-126-5p	hsa-miR-1260a	hsa-miR-136-3p	hsa-miR-139-3p	hsa-miR-145-5p	hsa-miR-146b-5p	hsa-miR-17-5p	hsa-miR-185-5p	hsa-miR-18a-5p	hsa-miR-199b-5p	hsa-miR-23b-3p	hsa-miR-30d-5p	hsa-miR-31-5p	hsa-miR-32-3p	hsa-miR-323a-3p	hsa-miR-326	hsa-miR-33b-5p	hsa-miR-451a	hsa-miR-505-3p	hsa-miR-509-3p	hsa-miR-521	hsa-miR-548j-5p	hsa-miR-554	hsa-miR-590-3p	hsa-miR-627-5p	hsa-miR-628-3p	hsa-miR-631	hsa-miR-641	hsa-miR-652-3p	hsa-miR-665	hsa-miR-671-5p	hsa-miR-876-3p	hsa-miR-877-5p	hsa-miR-99b-5p
M-1	0	0.415956	0.551313	1.31801	0.584688	0.251466	1.10988	0.776655	1.19402	0.438357	0.216966	2.16455	0.672613	5.70415	2.87905	0.939265	0.444309	3.26853	1.34044	0.0824761		7.32978	1.41299	1.09931	9.05331	10.9329	0.122792		0.00799968		0.00137312	0.438998	0.708907	0.529159	0.0279941	0.470256	0.45375	0.665586	0.0434982	0.793951	0.0342338
M-8	0	0.61607	1.91009	1.96534	1.38091	0.829923	2.88337	0.9599	0.581659	0.564717	0.000867413	2.10789	0.813334	10.3221	3.4048	1.72213	1.70207	4.76417	1.62273	1.27736	0.00293185	0.025684	3.13892	1.75805	6.24651	17.0269	0.0236654		0.00306409		0.0108244	0.664727	0.97061		0.0107225	1.49401	0.355798	0.59012	0.016661	1.31959	1.41607
M-9	0	0.562096	0.255089	2.07732	0.483499	0.682118	2.51358	1.06165	2.86341			1.39586	0.998107	10.1113	5.48625	1.30308	1.65547	2.23379	1.13998	1.22579	0.108929	12.6509	5.08596	5.70135	5.13133	20.4461	0.0513151	0.0301341	0.0122705	14.1721	2.70794	0.706173	1.06031		0.0429394	0.767706	0.504209	0.491587	0.0667209	0.0902706	0.79911
M-10	0	0.481216	0.011995	1.14225	0.607815	0.52272	2.47063	1.39827	2.0466	0.630515	0.00563569	1.43036	0.317621	6.41642	2.45689	1.15346	1.84628	2.13614	0.791527	1.09438	0.35444	0.0851457	2.90356	1.71891	2.7074	18.1282	0.0784538		0.0199077	0.161726	0.433286	1.06467	0.143534	0.338089	0.0696651	0.988036	0.300327	0.0111775	0.108248	0.0316915	0.690604
M-11	0	0.497843	0.700692	1.13836	0.530441	0.39973	2.42641	1.6853	2.6735			1.56549	0.54788	6.12935	1.76281	1.2134	1.88648	2.37081	1.08626	0.984723		8.21478	4.16908	2.12842	3.92193	15.4368	0.0589724		0.0169723			0.668321	0.715288	18.1215	0.0593927	0.818409	0.858588	0.325731	0.0922866	0.00394456	1.10543
M-2	0	0.483659	1.32799			0.184916	6.87972e-06		1.69726	0.491104	0.76947		0.712941		2.5269		0.000111952	2.50225	1.66903e-05			0.0121155					0.0111633		0.00989809		1.34956				0.0346374	1.41189	0.442652		0.0538208	0.660531	0.346256
M-3	0	0.302866	1.54658	1.2799	0.447365	0.269199	0.955876	0.482072	1.31288	0.411808	0.157066	1.63914	0.709329	5.44074	1.50074	0.822722	0.523978	1.78396	1.0769	0.428743			1.33315	1.64553	3.15491	9.27465	0.173402		0.012504		0.308566	0.32276		7.16469	0.0437563	0.505094	0.368354	1.36219	0.0679903		0.00423303
M-4	0	0.734189	0.899849	3.15631	0.840926	0.746602	2.37247	0.952085	2.54165	0.949632	0.164483	2.97509	1.47383	9.08136	2.64397	1.87695	1.99194	3.60633	2.89072	0.33211	0.006132	12.513	3.84452	2.21701	12.8785	14.6435	0.121077		0.00640858	9.29179	0.00110001	0.254821	0.127178	8.2706	0.0224262	1.1582	0.736403	0.756877	0.0348467	0.447648	0.863612
M-5	0	0.857946	1.58359	1.57378	0.721469	0.691624	2.01175	1.09347	5.1145	0.97936	0.164233	1.70692	0.856533	4.99009	1.71719	0.911784	1.45221	2.57029	2.0216	0.609205		8.7764	1.95486	1.89413	6.80179	19.8931	0.134481		0.015125		1.09212	0.146671	0.847775		0.0529285	0.706049	0.514019	0.344654	0.0822423	0.710066	0.748827
M-6	0	0.615796	1.75022	1.34333	0.991099	0.584909	1.61727	0.930419	1.71811	0.895785	1.1862	3.62934	0.605568	7.30294	3.86381	1.71823	0.780046	3.34548	2.16879	0.137689		0.145916	2.58573	1.49598	6.57791	19.4485	0.134448	0.717635	0.0109137	1.8389	1.04296	1.07789	0.314479	20.4636	0.0381914	0.635605	0.237612	0.461349	0.0593432	0.443532	1.01233
M-7	0	0.775229	0.806995	1.81057	0.73304	0.666185	3.00323	1.33557	2.36502	0.654422	1.07888	1.58515	0.491419	11.9238	3.13905	1.60382	2.8853	2.62624	1.52134	0.637627	0.161125	9.47723	3.87094		4.52372	16.2537	0.0387753		0.0102551		2.07803	1.54357	0.484185		0.0358868	0.888466	0.355386	0.338386	0.0557623	0.191182	1.01095
SU-8	1	0.471123	1.27998	0.822608	1.40506	0.609982	3.27494	1.06522	1.00868	0.761833	0.574035	1.47946	0.314287	4.93995	1.4525	0.530171	2.00153	2.41821	1.5992	0.194983			3.67594	0.4196	1.82515	16.6745	3.2174	0.000992992		0.124412	1.70668	1.6699	0.30197	0.20481		0.755887	1.02358	0.00677117	2.15355	1.4299	1.35974
SU-1	1	0.292263		0.662861	0.790009	0.437749	1.44369	0.955366	0.187387		2.37375	0.640999	0.177708	4.07595	1.01414	0.362712		0.714167	0.569909	0.22521			0.175824		1.76871	10.9658	2.62127	0.00213623	0.504611	0.21136	0.0482398			0.440608		0.305065	1.6538	0.123486		1.14581
SU-2	1	1.10749	0.600646	0.799703	1.02088	0.633028	2.35181	1.68635	0.284186	1.71844	0.829793	0.63121	0.290203	3.30057	0.553943	0.346527	1.8354	1.5716	2.5025	0.405809			1.47446	0.0160392	1.46682	6.6857	0.163169	0.00340916	1.23595	0.0818527	2.0519	0.626903	1.37745	0.703158	2.14112	1.29673	1.39614	0.40309		0.0109141	1.16509
SU-9	1	1.88003	2.17878	1.29037	2.10145	0.989259	5.46917	2.99343	0.211961	2.39606		0.851542	0.330083	4.1654	1.31603	0.908856	2.52862	2.38303	1.86403	0.117733		31.4287	0.685936	0.157947	1.63406	7.54664	0.334682	0.00341376	4.69472	0.0885272	3.43589	1.76294	1.17886	0.704106		2.49774	0.588264			2.49184	1.12286
SU-3	1	1.4334		1.08237	1.24887	0.964686	2.80287	1.10542				1.42599	0.633481	6.98854	1.13006	0.820876	3.6772	2.55924	3.3323	0.182232		12.3191	1.83255	0.872194	3.79456	9.88505	0.0530626	0.00110866				2.0095	1.18326	0.228668		2.05327	0.69321	0.170573		0.920893	1.11703
SU-4	1	2.37935	4.52404	2.51336	2.35768	1.06453	3.75659	2.60738	1.13886	0.635846	1.32286	0.963722	0.944362	13.0863	2.37903	1.43654	2.44413	1.66219	3.91241	0.0843994	1.69781	9.81674	0.992848	0.927332	8.25797	8.40063	7.98411	0.00133668	2.71063	0.067734	5.73681	2.35136	1.62824	0.275698	2.11777	3.93928	3.53671	0.309971	5.47864	2.4631	0.823753
SU-5	1	1.37833	2.72445	1.19838	2.46462	1.12812	3.35369	1.97247	0.596012	1.21251	0.372604	0.760934	0.287727	6.3908	1.65507	0.99417	1.18217	1.72122	4.16847	0.134265	0.716783	20.926	0.772508	1.03903	4.25241	13.4369	0.0744526	0.00155557	1.96435	0.0682902	1.84315	1.10038	1.00746	0.320846		2.37482	0.55714	0.175972	3.27421	1.92772	1.36912
SU-6	1	2.59294	4.94072	1.06857	1.63468	0.858117	2.1798	1.50065	0.615979	0.885762	0.301847	1.31339	0.367299	4.6222	1.38084	0.871054	3.3917	2.4655	3.28753	0.252883	0.607356	27.3175	1.12211	1.66492	2.19139	14.1311	5.99084	0.00131431	0.830975	0.0477811	5.47657	1.38691	3.16953	0.271084		1.98179	1.78632	0.207126		0.866654	1.00339
SU-7	1	1.83346	2.12535	1.11231	1.78702	1.27193	4.72331	3.38784	0.463383	2.51536	0.983127	1.09917	0.649274	5.17749	0.977886	0.918618	2.09622	2.43594	4.58328	0.383339	0.534674	11.3813	2.85927	1.01403	2.68337	8.93755	3.72322	0.00151347	1.08898	0.0573894	2.90778	0.965176	1.96991	0.312161	0.490226	3.59766	0.525294	0.104045		0.787413	2.09046
SU-10	1	1.53351		1.43466	3.67899	0.891787	4.26059	2.62969	0.430793	2.25666	1.49772	1.4622	0.686698	5.20274	1.51293	0.811174	2.17938	2.13351	5.33263	0.233419	0.770057	19.7217	1.39186		3.32961	15.4217	0.123897	0.00258865	5.19701	0.0856002	2.03624	2.77193	1.16762	0.533922		2.54073	3.02889	0.162237		8.25339	2.90241

[truncated: 3 more sheets: S11, S12, S13]
